# Supplementary material for: The effectiveness of supervision strategies to improve health care provider practices in low- and middle-income countries: secondary analysis of a systematic review
Source: Hum Resour Health. 2022 Jan 6;20:1. doi: 10.1186/s12960-021-00683-z (PMC8734232; doi:10.1186/s12960-021-00683-z)
Supplement: Supplementary file 2 — Additional file 2: Characteristics of included studies. [file 12960_2021_683_MOESM2_ESM.xlsx]

## Sheet: Introduction
This Excel file contains a database generated and analyzed for the manuscript: Rowe SY, Ross-Degnan D, Peters DH, Holloway KA, Rowe AK. The effectiveness of supervision strategies to improve health care provider practices in low- and middle-income countries: secondary analysis of a systematic review. The data originated from the Health Care Provider Performance Review, a systematic review of the …
The database should be considered a final version as of Sep 9, 2021. All data elements in this database are accurate, to the best knowledge of the investigators at the time the database was made. It is possible that future versions of the database might be different, as revisions and corrections are possible.
For more information on this review, contact Alexander Rowe (email: axr9@cdc.gov) or Samantha Rowe (email: HCPperformancereview@gmail.com).
The "codebook" spreadsheet describes the variables in the database.
The "study data Sep.9.2021" spreadsheet is the database. Each row is one study. Results are only for studies involving supervision strategies for health care providers with at least 1 process outcome. Process outcomes are health care provider behaviors related to patient assessment, diagnosis, treatment, counseling, referral, vaccination, chemoprophylaxis, and documentation.
The "full reference list" spreadsheet provides the 165 citations for the 81 studies shown in the "study data Sep.9.2021" spreadsheet. Note, in the "full reference list" spreadsheet, each citation only appears once, regardless of whether it serves as a reference for multiple studies. In contrast, in the "study data Sep.9.2021" spreadsheet, a citation might appear more than once in columns AI-AR if…

## Sheet: codebook
Section	Variable	Definition	Coding
Identifier variable	idnum	unique identification number for study	number
Contextual factor variables	Equiv_comp	study involved comparison of equivalency (intervention versus gold standard control group)	1 if yes, 0 if no
	StudySet_Public	study setting was public facility	1 if yes, 0 if no
	StudySet_AnyPvt	study setting was any private facility, regardless of whether for-profit or not-for-profit	1 if yes, 0 if no
	FINAL_ROB_SCORE	risk of bias score for study	3 if low risk of bias, 2 if moderate risk of bias, 1 if high risk of bias, 0 if very high risk of bias
	HCPcat1	study involved physicians	1 if yes, 0 if no
	HCPcat2	study involved clinical officers	1 if yes, 0 if no
	HCPcat3	study involved nurses or midwives	1 if yes, 0 if no
	HCPcat4	study involved pharmacists or laboratorians	1 if yes, 0 if no
	HCPcat5	study involved paramedics or unspecified non-physician health care provider	1 if yes, 0 if no
	HCPcat6	study involved health educators or information officers	1 if yes, 0 if no
	HCPcat7	study involved students in a clinical field (e.g., medical or nursing student)	1 if yes, 0 if no
	HCPcat8	study involved health aides	1 if yes, 0 if no
	HCPcat9	study involved lay health workers	1 if yes, 0 if no
	HCPcat10	study involved unspecified health professionals	1 if yes, 0 if no
	q7new	WHO region of study country (could be multiple regions)	text
	CountryName	Name of study country (could be multiple countries)	text
	PlaceServ_HospInpt	place of health service was hospital inpatient department	1 if yes, 0 if no
	PlaceServ_OPD	place of health service was hospital outpatient department or health facility outpatient clinic	1 if yes, 0 if no
	PlaceServ_nonHospHF	place of health service was neither a hospital nor health facility (e.g., pharmacy, community setting)	1 if yes, 0 if no
	QQ_year	year of midpoint of field work	number
	HIV_study2	study's health topic related to HIV	1 if yes, 0 if no
	study_scientific	study was described in at least 1 article published in scientific journal	1 if yes, 0 if no
	STUDY_DESIGN_FIN	study design	text
	RCT	study design was randomized, controlled trial	1 if yes, 0 if no
	ITSnoctrl	study design was interrupted time series with no controls	1 if yes, 0 if no
	QQ_URBAN_RURAL	urban/rural setting of study	1. Urban +/- periurban, 2. Periurban only, 3. Urban-rural mix, 4. Town +/- rural, 5. Rural only, 6. Unclear or not stated
	INCOMEnew	World Bank economy category of study country	1 if low-income, 2 if lower-middle income, 3 if upper-middle income, 4 if mix of low and lower-middle, 5 if mix of lower-middle and upper-middle
	GNI	World Bank gross national income per capita for study country, in US dollars	number
	q14	number of arms in study	number
	q17_label	description of strategy in study arm 1	text
	q18_label	description of strategy in study arm 2	text
	q19_label	description of strategy in study arm 3	text
	q20_label	description of strategy in study arm 4	text
Citation information	Report1	citation for study report 1	text
	Report2	citation for study report 2	text
	Report3	citation for study report 3	text
	Report4	citation for study report 4	text
	Report5	citation for study report 5	text
	Report6	citation for study report 6	text
	Report7	citation for study report 7	text
	Report8	citation for study report 8	text
	Report9	citation for study report 9	text
	Report10	citation for study report 10	text

## Sheet: study data Sep.9.2021
idnum	Equiv_comp	StudySet_Public	StudySet_AnyPvt	FINAL_ROB_SCORE	HCPcat1	HCPcat2	HCPcat3	HCPcat4	HCPcat5	HCPcat6	HCPcat7	HCPcat8	HCPcat9	HCPcat10	q7new	CountryName	PlaceServ_HospInpt	PlaceServ_OPD	PlaceServ_nonHospHF	QQ_year	HIV_study2	study_scientific	STUDY_DESIGN_FIN	RCT	ITSnoctrl	QQ_URBAN_RURAL	INCOMEnew	GNI	q14	q17_label	q18_label	q19_label	q20_label	Report1	Report2	Report3	Report4	Report5	Report6	Report7	Report8	Report9	Report10
400001	0	1	0	0	0	0	1	0	0	0	0	0	0	0	WPRO	Philippines	0	1	0	1991.5	0	1	Pre-post study with non-randomized controls	0	0	3. Urban-rural mix	2	770	2	no intervention	supervision			Loevinsohn BP, Guerrero ET, Gregorio SP. Improving primary health care through systematic supervision: a controlled field trial. Health Policy and Planning. 1995; 10(2):144-153.
4500001	0	0	0	0	1	0	1	0	0	0	0	0	0	0	AMRO	Cuba	0	1	0	1991	0	1	Pre-post study with non-randomized controls	0	0	1. Urban +/- periurban	2	2340	4	no intervention	training + supervision + printed literature for HCP + community education meetings + printed materials for community	training + supervision + printed literature for HCP	community education meetings + printed materials for community	Gonzalez Ochoa E, Armas Perez L, Bravo Gonzalez JR, Cabrales Escobar J, Rosales Corrales R, Abreu Suarez G. Prescription of antibiotics for mild acute respiratory infections in children. Bulletin of the Pan American Health Organization, 1996; 30(2): 106-117.
5100001	0	0	0	3	0	0	1	0	0	0	0	0	0	1	AFRO	South Africa	0	1	0	1997	0	1	Pre-post study with randomized controls	1	0	5. Rural only	3	3680	2	no intervention	training + pamphlet for HCP + audit with feedback + supervision + pre-packaged drugs + structured stock ordering + commodity supply + printed materials for patients			Harrison A, Karim SA, Floyd K, Lombard C, Lurie M, Ntuly N, Wilkinson D. Syndrome packets and health worker training improve sexually transmitted disease case management in rural South Africa: randomized controlled trial. AIDS, 2000; 14(17):2769-2779.
5900001	0	1	1	1	0	0	0	0	0	0	0	1	0	0	SEARO	Nepal	0	1	0	1994.5	0	1	Pre-post study with non-randomized controls	0	0	5. Rural only	1	210	3	no intervention	training	training + supervision		Kafle KK, Shrestha AD, Karkee SB, Yadav BP, Prasad RR, Shrestha N, Das PL, Pradhan YMS, Jha TN, Jha SS, Bhatta BR. Intervention test of training and supervision on dispensing practices. Report submitted to USAID/RPM/JSI Nepal. Kathmandu, Nepal. August 1995.	Kafle KK, Shrestha N, Karkee SB, Prasad RR, Bhuju GB, Das PL. Intervention studies on rational use of drugs in public and private sector in Nepal. Nepal Medical College Journal. 2005; 7(1): 47-50.
6000001	0	1	0	1	0	0	0	0	1	0	0	0	0	0	SEARO	Nepal	0	1	0	1994.5	0	1	Pre-post study with non-randomized controls	0	0	5. Rural only	1	210	2	no intervention	supervision			Kafle KK, Shrestha AD, Karkee SB, Yadav BP, Prasad RR, Shrestha N, Das PL, Pradhan YMS, Jha TN, Jha SS, Bhatta BR. Intervention test of training and supervision on prescribing practices. Report submitted to USAID/RPM/JSI Nepal. Kathmandu, Nepal. August 1995.	Kafle KK, Pradhan YMS, Shrestha AD, Karkee SB, Das PL, Shrestha N, Prasad RR. Better primary health care delivery through strengthening the existing supervision/monitoring. Poster presented at the International Conference on Improving Use of Medicines, Chiang Mai, Thailand, 1997.	Kafle KK, Shrestha N, Karkee SB, Prasad RR, Bhuju GB, Das PL. Intervention studies on rational use of drugs in public and private sector in Nepal. Nepal Medical College Journal. 2005; 7(1): 47-50.
6100001	0	0	1	2	0	0	0	0	0	0	0	1	0	0	SEARO	Nepal	0	0	1	1996.5	0	1	Pre-post study with randomized controls	1	0	3. Urban-rural mix	1	230	4	no intervention	printed STG + poster for HCP + printed literature for HCP + benchmarking + audit with feedback	training + printed STG + poster for HCP	training + printed STG + poster for HCP + benchmarking + audit with feedback	Kafle KK, Karkee SB, Shrestha N, Prasad RR, Bhuju GB, Das PL, Shrestha AD, Ross-Degnan D. Improving private drug sellers' practices for managing common health problems in Nepal. Journal of Nepal Health Research Council. 2013; 11(24):198-204.	Kafle KK, Shrestha AD, Karkee SB, Das PL, Shrestha N, Prasad RR, Pradhan YMS, Quick JD, Ross-Degnan D, Shrestha BR, Baniya R, Adhikary R, Singh KK, Bhandari R, Lamichhane R, Lamichhane A, Upadhyaya S. Impact of action-oriented training and/or mailed print material on retailer practices: safe dispensing, correct advice, and appropriate referral for diarrhoea, ARI, and pregnancy. Unpublished report…	Kafle KK, Shrestha N, Karkee SB, Prasad RR, Bhuju GB, Das PL. Intervention studies on rational use of drugs in public and private sector in Nepal. Nepal Medical College Journal. 2005; 7(1): 47-50.
6300001	0	1	1	1	0	0	0	0	0	0	0	0	0	1	AFRO	Uganda	0	1	0	1994	0	0	Pre-post study with non-randomized controls	0	0	5. Rural only	1	180	4	no intervention	training + printed STG + benchmarking + audit with feedback + supervision	training + printed STG + audit with feedback	printed STG	Kafuko JM, Zirabamuzaale C, Bagenda D. Rational drug use in rural health units of Uganda: effect of national standard treatment guidelines on rational drug use. International Conferences on Improving Use of Medicines, Chiang Mai, Thailand, 1997. (accessed on July 20, 2006: http://mednet3.who.int/icium/icium1997/posters/2f3_text.html)
9000001	0	1	0	0	1	0	1	0	0	0	0	1	0	0	AFRO	Uganda	1	1	0	1994	0	0	Pre-post study with randomized controls	1	0	1. Urban +/- periurban	1	180	3	audit with delayed in-person feedback	printed STG + audit with in-person feedback	audit with written feedback		Ogwal-Okeng JW, Anokbonggo WW, Birungi H. Prescribing audit with feedback intervention in six regional hospitals and Mulago referral/teaching hospital (Uganda). Poster Presentation given at International Conferences on Improving Use of Medicines (ICIUM), 1997. http://archives.who.int/icium/icium1997/posters/2C3_Text.html
11300001	0	1	0	0	1	1	0	0	0	0	0	0	0	0	AFRO	Zambia	0	1	0	1991	0	1	Interrupted time series with no controls	0	1	5. Rural only	1	400	1	audit with feedback				Van der Hoek, W. Prescription audit for antibiotics in a district hospital. Tropical Doctor, April 1994;85-86.
11400001	0	0	0	1	0	0	0	0	0	0	0	0	0	1	AFRO	Kenya	1	0	0	1994	0	0	Pre-post study with non-randomized controls	0	0	6. Unclear or not stated	1	260	2	no intervention	audit with feedback			Thuo HM, Gelders SFAM. Multi-feedback approach to rational drug use: using inpatient drug use indicators as an intervention tool. Presented at International Conference on the Rational Use of Medicines (ICIUM), 1997.
12000001	0	1	0	1	1	0	0	0	1	0	0	0	0	0	SEARO	Indonesia	0	1	0	1994	0	0	Pre-post study with randomized controls	1	0	6. Unclear or not stated	2	890	2	no intervention	training + supervision			Widyastuti S, Dwiprahasto I, Andajaningsih, Bakri Z. The impact of problem-based rational drug use training on prescribing practices, cost reallocations and savings in primary care facilities. Poster presented at International Conferences on Improving Use of Medicines (ICIUM), Chiang Mai, Thailand, 1997. Available on the web at: http://mednet3.who.int/icium/icium1997/posters/2b4_text.html, access…
17190101	0	1	0	2	0	0	1	0	0	0	0	1	0	0	AFRO	Zimbabwe	0	1	0	1996.5	0	1	Pre-post study with randomized controls	1	0	5. Rural only	1	670	3	no intervention	supervision on stock management (placebo)	supervision on STG		Trap B, Todd CH, Moore H, Laing R. The impact of supervision on stock management and adherence to treatment guidelines: a randomized controlled trial. Health Policy and Planning, 2001;16(3):273-280.
18100002	0	0	0	3	0	0	0	0	0	0	0	0	1	0	AFRO	Ghana	0	0	1	1999	0	1	Post-only study with randomized controls	1	0	5. Rural only	1	400	2	supervision (monthly)	supervision (every 2 months)			Afenyadu GY, Agyepong IA, Barnish G, Adjei S. Improving access to early treatment of malaria: a trial with primary school teachers as care providers. Trop Med Int Health. 2005 Oct;10(10):1065-72.
27600001	0	1	0	1	0	0	1	0	0	0	0	0	0	0	AFRO	Mali	0	1	0	2001	0	1	Post-only study with randomized controls	1	0	4. Town +/- rural	1	240	2	no intervention	training + poster for HCP + supervision			Winch PJ, Bagayoko A, Diawara A, Kané M, Thiéro F, Gilroy K, Daou Z, Berthé Z, Swedberg E. Increases in correct administration of chloroquine in the home and referral of sick children to health facilities through a community-based intervention in Bougouni District, Mali. Transactions of the Royal Society of Tropical Medicine & Hygiene, 2003;97(5):481-490.	Gilroy K, Winch PJ, Diawara A, Swedburg E, Thiéro F, Kané M, Daou Z, Berthé Z, Bagayoko A. Impact of IMCI training and language used by provider on quality of counseling provided to parents of sick children in Bougouni District, Mali. Patient Education and Counseling, 2004;54:35-44.
30600001	0	1	0	2	1	1	0	0	0	0	0	0	0	0	WPRO	Lao People's Democratic Republic	1	1	0	1999.5	0	1	Pre-post study with randomized controls	1	0	1. Urban +/- periurban	1	280	2	no intervention	audit with feedback			Kounnavong S, Wahlstrom R, Sisounthone B, Panyanouvong A, Southammavong T. Effectiveness of feedback for improving case management of malaria, diarrhea, and pneumonia: a randomized controlled trial at provincial hospitals in Lao PDR. Paper presented at: Second International Conference on Improving Use of Medicines (ICIUM); March 30 - April 2, 2004; Chiang Mai, Thailand. [cited April 11, 2010]. Av…	Wahlstrom R, Kounnavong S, Sisounthone B, Phanyanouvong A, Southammavong T, Eriksson B, Tomson G. Effectiveness of feedback for improving case management of malaria, diarrhoea and pneumonia-a randomized controlled trial at provincial hospitals in Lao PDR. Tropical Medicine and International Health, 2003;8(10):901-909
40800001	0	1	0	2	0	0	1	0	0	0	0	0	0	0	SEARO	Indonesia	0	1	0	1997.5	0	1	Pre-post study with randomized controls	1	0	3. Urban-rural mix	2	670	3	training	training + self-assessment	training + peer review + self-assessment		Abdallah H. Cost-effectiveness of self-assessment and peer review in improving family planning provider-client communication in Indonesia. Bethesda, Maryland (USA); Quality Assurance Project; May 2002. 24 p. Case Study. Supported by the U.S. Agency for International Development (USAID). Contract No.: HRN-C-00-96-900013.	Kim YM, Putjuk F, Kols A, Basuki E. Improving provider-client communication: reinforcing IPC/C training in Indonesia with self-assessment and peer review. Operations Research Results, 2000;1(6). Published for the United States Agency for International Development (USAID) and the Quality Assurance Project (WAP): Bethesda, Maryland.	Quality Assurance Project. Training reinforcement improves family planning counseling and may be cost-effective. Bethesda, Maryland, Center for Human Services, Quality Assurance Project, 2000. 2 pages. (Operations Research Summary|USAID Contract No. HRN-C-00-96-90013), available at http://www.chs-urc.org/pdf//trainingreinforce.pdf, accessed August 4, 2008.	Kols A. Using job aids to improve client provider communication in Indonesia: provider self-assessment and client education. Presentation at the Job Aids Symposium, May 24, 2001, Washington, D.C. [Power point presentation and transcript] available at: http://www.centerdev.org/node/1161, accessed Mar 3, 2010	Kim YM, Putjuk F, Basuki E, Kols A. Self-assessment and peer review: improving Indonesian service providers' communication with clients. International Family Planning Perspectives, 2000;26(1):4-12.
47600001	0	0	1	2	0	0	0	1	0	0	0	1	0	0	SEARO	Thailand	0	0	1	2000.5	0	1	Pre-post study with randomized controls	1	0	1. Urban +/- periurban	2	1900	2	no intervention	training + printed STG + supervision			Ratanajamit C, Chongsuvivatwong V, Geater AF. A randomized controlled educational intervention on emergency contraception among drugstore personnel in southern Thailand. J Am Med Womens Assoc. 2002; 57(4): 196-9, 207.
48400001	0	1	0	1	1	0	0	0	1	0	0	1	1	0	EMRO	Pakistan	0	1	0	2000	0	1	Pre-post study with non-randomized controls	0	0	5. Rural only	1	470	2	no intervention	training + supervision			Ramarao S, Mir AM. Transforming relationships in Pakistani villages. Quality / Calidad / Qualité. 2004; 15: 20-34.	Sathar Z, Jain A, Ramarao S, ul Haque M, Kim J. Introducing client-centered reproductive health services in a Pakistani setting. Studies in Family Planning. 2005; 36(3): 221-234.
50800001	0	1	0	0	0	0	1	0	0	0	0	0	0	0	AFRO	South Africa	1	1	0	1994.5	0	1	Pre-post study with non-randomized controls	0	0	4. Town +/- rural	3	3740	2	no intervention	peer education + self-study materials for HCP + supervision + performance-based financial incentive + performance-based non-financial incentive			Theron, GB. Effect of the Maternal Care Manual of the Perinatal Education Programme on the abilitiy of midwives to interpret antenatal cards and partograms. Journal of Perinatology, 1999;19(6):432-435.	Theron, GB. The effect of the Maternal Care Manual of the Perinatal Education Programme on the attitude of midwives towards their work. Curationis, 1999;22(4):63-8.	Theron, GB. Improved cognitive knowledge of midwives practising in the Eastern Cape Province of the Republic of South Africa through the study of a self-education manual. Midwifery, 1999;15(2):66-71.	Theron, GB. Improved practical skills of midwives practicing in the Eastern Cape Province of the Republic of South Africa through the study of a self-education manual. Journal of Perinatology, 2000;20(3):184-188.	Theron, GB. Effect of the Maternal Care Manual from the Perinatal Education Programme on the quality of antenatal and intrapartum care rendered by midwives. South African Medical Journal, 1999;89:336-42.	Woods DL. An innovative programme for training in maternal and newborn care. Seminars in Neonatology, 1999;4(3):209-216.
53400001	0	1	0	1	0	0	1	0	0	0	0	0	0	0	AFRO	South Africa	1	1	0	2003	0	1	Pre-post study with non-randomized controls	0	0	5. Rural only	3	2840	4	no intervention	supervision by supervisors trained with handbook	management reorganization + supervision by supervisors trained with modified matrix model	continuous quality improvement + supervision by supervisors trained with Centre for Health and Social Studies model + support from community	Uys LR, Minnaar A, Simpson B, Reid S. The effect of two models of supervision on selected outcomes. Journal of Nursing Scholarship. 2005;37(3):282-8.
62100001	0	1	0	2	0	0	1	0	0	0	0	0	0	0	SEARO	Thailand	0	1	0	2001	0	1	Pre-post study with randomized controls	1	0	5. Rural only	2	1900	2	no intervention	training + printed STG + supervision			Pagaiya N, Garner P. Primary care nurses using guidelines in Thailand: a randomized controlled trial. Tropical Medicine and International Health, 2005;10(5):471-477.
68390101	0	1	0	1	1	0	1	0	0	0	0	0	0	0	WPRO	Philippines	0	1	0	1997	0	1	Pre-post study with randomized controls	1	0	5. Rural only	2	1230	2	no intervention	in-service training + supervision			Costello M, Lacuesta M, RamaRao S, Jain A. A client-centered approach to family planning: the Davao Project. Studies in Family Planning. 2001; 32(4):302-14.	Jain A, RamaRao S, Kim J, Costello M. Evaluation of an intervention to improve quality of care in family planning programme in the Philippines. Journal of Biosocial Science. 2012; 44(1):27-41.
100300001	0	0	0	2	0	0	1	0	0	0	0	0	0	0	AFRO	Togo	0	1	0	1991.5	0	1	Interrupted time series with randomized controls	1	0	3. Urban-rural mix	1	410	2	no intervention	training + supervision + one-on-one patient education meetings			Huntington D, Apologan A. The integration of family planning and childhood immunization services in Togo. Studies in Family Planning, 1994; 25(3): 176-183.
103400001	0	1	0	0	1	0	0	0	0	0	0	0	0	0	WPRO	China	1	0	0	2000.5	0	1	Pre-post study with non-randomized controls	0	0	1. Urban +/- periurban	2	1000	2	no intervention	training + printed STG + monitoring + supervision			Wang Y, Wang L, Xu Y, Wang S, Wang J, Jiang P, Li F, Shi H, Wang H, Zhang J, Chen L, Liu J, Wang Q. Study on intervention and comparison of rational use of antibiotics on perioperative period of clean incision and clean-defiled incision. Zhonghua Liu Xing Bing Xue Za Zhi, 2002;23(4):301-3.
104200001	0	1	0	1	0	0	1	0	0	0	0	1	0	0	AFRO	Kenya	0	1	0	1999.5	0	1	Pre-post study with randomized controls	1	0	3. Urban-rural mix	1	420	3	1.5-day training + peer education + printed STG + printed literature for HCP	2-day training + peer education + printed STG + printed literature for HCP	2-day training + peer education + printed STG + printed literature for HCP + supervision		Stanback J, Griffey Brechin SJ, Lynam P, Toroitich-Ruto C, Smith T, and the Kenya Guidelines Update Evaluation Study Group. Final Report: The Effectiveness of National Dissemination of Updated Reproductive Health / Family Planning Guidelines in Kenya. August 2001.	Stanback J, Griffey S, Lynam P, Ruto C, Cummings S. Improving adherence to family planning guidelines in Kenya: an experiment. International Journal for Quality in Health Care, 2007;19(2):68-73.
105500001	0	0	1	3	0	0	0	1	0	0	0	1	0	0	WPRO	Lao People's Democratic Republic	0	0	1	1998	0	1	Pre-post study with randomized controls	1	0	3. Urban-rural mix	1	300	2	no intervention	supervision			Syhakhang, L. The quality of private pharmacy services in a province of Lao PDR: perceptions, practices and regulatory enforcements. Doctor's Thesis from Karolinska Institutet, Division of International Health (IHCAR), Department of Public Health Sciences, 2002; Available at: http://diss.kib.ki.se/2002/91-7349-357-0/thesis.pdf. Accessed January 29, 2010.	Stenson B, Syhakhang L, Lundborg CS, Eriksson B, Tomson G. Private Pharmacy Practice and Regulation: A Randomized Trial in Lao P.D.R. International Journal of Technology Assessment in Health Care, 2001; 17(4): 579-589.
110100001	0	0	1	1	0	0	0	0	0	0	0	1	0	0	AFRO	Ghana	0	0	1	2004	0	0	Pre-post study with non-randomized controls	0	0	3. Urban-rural mix	1	390	2	no intervention	training + monitoring + supervision + manager training + franchising			Idun J, Bruce E, Mensah D, Staley R, Taylor M, Eghan K. CAREshop essential medicines franchise: impact on malaria management in drug supply outlets. Poster session presented at: Strategies for Enhancing Access to Medicines Conference on Targeting Improved Access to Essential Medicines; June 20-22, 2005; Accra, Ghana. Accessed from internet: June 10, 2008; Available from: http://www.msh.org/SEAM/c…	Bruce E. Training of chemical sellers - the CareShop approach. Paper presented at: Strategies for Enhancing Access to Medicines Conference on Targeting Improved Access to Essential Medicines June 20-22, 2005; Accra, Ghana. Accessed from internet: Jan 5, 2009; Available from: http://www.msh.org/SEAM/conference2005/pdf/Day1/15_Tr01_Egbert_pres.pdf
110700001	0	0	1	1	0	0	0	1	0	0	0	1	0	0	AMRO	Peru	0	0	1	1998.5	1	1	Post-only study with randomized controls	1	0	1. Urban +/- periurban	2	1990	2	training on diarrhea (placebo)	training on STD + newsletter for HCP + printed STG + poster for HCP + supervision + commodity supply + printed materials for patients + social marketing + accreditation + referral network between physicians and pharmacies			Adams EJ, Garcia PJ, Garnett GP, Edmunds WJ, Holmes KK.The cost-effectiveness of syndromic management in pharmacies in Lima, Peru. Sexually Transmitted Diseases. 2003 May; 30(5): 379-387	Garcia P, Hughes J, Carcamo C, Holmes KK. Training pharmacy workers in recognition, management, and prevention of STDs: district-randomized controlled trial. Bulletin of the World Health Organization. 2003;81(11):806-814
110700002	0	0	1	3	0	0	0	1	0	0	0	1	0	0	AMRO	Peru	0	0	1	1998.5	1	1	Post-only study with randomized controls	1	0	1. Urban +/- periurban	2	1990	2	training on diarrhea (placebo)	training on STD + newsletter for HCP + printed STG + poster for HCP + supervision + commodity supply + printed materials for patients + social marketing + accreditation + referral network between physicians and pharmacies			Adams EJ, Garcia PJ, Garnett GP, Edmunds WJ, Holmes KK.The cost-effectiveness of syndromic management in pharmacies in Lima, Peru. Sexually Transmitted Diseases. 2003 May;30(5):379-387	Garcia P, Hughes J, Carcamo C, Holmes KK. Training pharmacy workers in recognition, management, and prevention of STDs: district-randomized controlled trial. Bulletin of the World Health Organization. 2003;81(11):806-814
111700001	0	0	0	1	0	0	0	0	0	0	0	0	1	0	AFRO	Ghana	0	0	1	1997	1	0	Pre-post study with non-randomized controls	0	0	3. Urban-rural mix	1	400	2	no intervention	supervision			Combary P, Newman C, Glover K, Muhawenimana A, Janssens M, Babalola S, Fort A, Henry R. Technical Report 7: Study of the effects of technical supervision training on CBD supervisors’ performance in seven regions of Ghana. Chapel Hill (NC): INTRAH (US); 1999 Jan. 89 p. Contract No.: CCP-3072-C-00-5005-00.
115000001	0	1	0	2	1	0	1	0	0	1	0	1	1	0	AMRO	Guatemala	0	1	0	2000	0	0	Interrupted time series with randomized controls	1	0	3. Urban-rural mix	2	1730	2	no intervention	training + printed STG + printed job aid + supervision + printed materials for community			Jacobs E, Brambila C, Vernon R. Reproductive health care in the postnatal period in Guatemala. Population Council. August 5, 2002.
119100001	0	1	1	0	1	0	1	0	0	0	0	0	0	0	AMRO	Dominican Republic	0	1	0	1999.5	1	0	Pre-post study with non-randomized controls	0	0	3. Urban-rural mix	2	2600	3	no intervention	pamphlet for HCP + printed STG + poster for HCP and patient + grp process + drug supply + med info mgmt system + printed materials for patients + redress mechanism	training + pamphlet HCP + printed STG + poster HCP & patient + supervision + grp process + drug supply + med info mgmt system + printed materials for patients + redress mechanism		Luoma M, Jaskiewicz W, McCaffery J, Catotti DN. Dominican Republic performance improvement project evaluation. Chapel Hill, North Carolina: INTRAH. January, 2000. 124p. Basic funding provided by the United States Agency for International Development. Contract No.: CCP-C-00-95-0005-00	Padilla MB, Fort A. Results of the second follow-up study of the Dominican Republic performance improvement project evaluation. Chapel Hill, North Carolina: Intrah, PRIME II Project. November, 2001. 35p. Basic funding provided by the Center for Population, Health and Nutrition, Global Bureau, United States Agency for International Development. Technical Report No.:28. Grant No.: HRN-A-00-99-00022…	Catotti DN. Improving the quality and availability of reproductive health services: humanized care in the Dominican Social Security Institute: a prime performance improvement project. PRIME Fact Sheet. Chapel Hill, North Carolina: intrah. 1- 4.
133300001	0	1	0	3	1	0	0	0	0	0	0	1	0	0	EMRO	Sudan	0	1	0	2002	0	1	Pre-post study with randomized controls	1	0	6. Unclear or not stated	1	360	4	no intervention	audit with feedback	training + printed STG + audit with feedback	academic detailing + printed STG + audit with feedback	Eltayeb IB, Awad AI, Mohamed-Salih MS, Daffa-Alla MA, Ahmed MB, Ogail MA, Matowe L. Changing the prescribing patterns of sexually transmitted infections in the White Nile Region of Sudan. Sexually Transmitted Infections, 2005; 81(5):426-427.
134900001	0	1	0	3	1	0	0	0	0	0	0	1	0	0	EMRO	Sudan	0	1	0	2003	0	1	Pre-post study with randomized controls	1	0	3. Urban-rural mix	1	410	4	no intervention	audit with feedback	training + audit with feedback	academic detailing + audit with feedback	Awad AI, Eltayeb IB, Baraka OZ. Changing antibiotics prescribing practices in health centers of Khartoum State, Sudan. European Journal of Clinical Pharmacology, 2006; 62(2):135-142.
153000001	0	1	0	0	1	0	1	0	0	0	0	1	0	0	AFRO	Ghana	1	1	0	2002	0	0	Interrupted time series with no controls	0	1	3. Urban-rural mix	1	280	1	audit with feedback + supervision + drug therapeutic committee				Yellu, FD. Monitoring and supervision of medicines management and some other selected pharmaceutical activities in Ghana. 2005.
182900001	0	0	1	0	0	0	0	0	0	0	0	1	0	0	AFRO	United Republic of Tanzania	0	0	1	2002.5	0	0	Pre-post study with non-randomized controls	0	0	3. Urban-rural mix	1	330	2	no intervention	train+printed HCP lit+supervis+mngr train+EDL+struct stock order+drug record+std HF spec+hiring/selection proc+pub-pvt partner+comm supp+ethics code+loan fund+soc mrktng+HF owner incent+accredit+sanction on HF factor+sanction on HF srvc+std drug qual			Ndomondo-Sigonda M, Kowero O, Alphonce E, Mbwasi R, Shirima R, Frankiewicz C, Taylor M, Heltzer N, Clark M. Accredited Drug Dispensing Outlets: Impact of the program. Poster presented at: The Strategies for Enhancing Access to Medicines Conference on Targeting Improved Access to Essential Medicines; 2005 June 20-22 [cited 2008 June 10]; Accra, Ghana. Available at: http://www.msh.org/SEAM/conferen…	Ndomondo-Sigonda M, Mbwasi R, Shirima R, Heltzer N, Clark M. Accredited drug dispensing outlets (ADDOs): improving access to quality drugs and services in rural and peri-urban areas with few or no pharmacies. Presented at: The Second International Conference on Improving Use of Medicines (ICIUM); 2004 March 30 - April 2 [cited 2009 January 5]; Chiang Mai, Thailand. Available at: http://archives.w…	Mbwasi R. Enhancing access to medicines through private and multisector initiatives: the Tanzania experience. Presented at: The Strategies for Enhancing Access to Medicines (SEAM) Conference on Targeting Improved Access to Essential Medicines; 2005 June 20-22 [cited 2009 January 6]; Accra, Ghana. Available at: http://www.msh.org/SEAM/conference2005/pdf/Day1/07_Tr01_Mbwasi_pres.pdf	Ndomondo-Sigonda M, Kowero O, Alphonce E, Hebron Y, Kihinga C, Mbwasi R, Shirima R, Taylor M, Heltzer N, Clark M. Accredited drug dispensing outlets: a novel public-private partnership (an approach to improving access to affordable, high-quality drugs and services in underserved areas). Poster presented at: The Strategies for Enhancing Access to Medicines (SEAM) Conference on Targeting Improved A…	Ndomondo-Sigonda M, Kowero O, Alphonce E, Hebron Y, Mbwasi R, Shirima R, Heltzer N, Clark M. ADDOs: development of standards and a code of ethics. Poster presented at: The Strategies for Enhancing Access to Medicines (SEAM) Conference on Targeting Improved Access to Essential Medicines; 2003 December 10-12 [cited 2011 July 13]; Dar es Salaam, United Republic of Tanzania. Available at: http://www.…	Ndomondo-Sigonda M, Kowero O, Alphonce E, Hebron Y, Kinyawa M, Mauga E, Mbwasi R, Shirima R, Tarimo F, Rovers M, Heltzer N, Clark M. ADDOs: the role of training. Poster presented at: The Strategies for Enhancing Access to Medicines Conference (SEAM) on Targeting Improved Access to Essential Medicines; 2003 December 10-12 [cited 2011 July 13]; Dar es Salaam, United Republic of Tanzania. Available …	Ndomondo-Sigonda M, Kowero O, Alphonce E, Hebron Y, Kinyawa M, Mauga E, Mbwasi R, Smith M, Shirima R, Heltzer N, Clark M. ADDOs: the role of incentives. Poster presented at: The Strategies for Enhancing Access to Medicines (SEAM) Conference on Targeting Improved Access to Essential Medicines; 2003 December 10-12 [cited 2011 July 13]; Dar es Salaam, United Republic of Tanzania. Available at: http:…	Ndomondo-Sigonda M, Chukilizo NB, Kowero O, Alphonce E, Hebron Y, Jamu L, Taylor M, Satapathy D, Mbwasi R, Shirima R. ADDOs: development and implementation of a marketing plan. Poster presented at: The Strategies for Enhancing Access to Medicines (SEAM) Conference on Targeting Improved Access to Essential Medicines; 2003 December 10-12 [cited 2011 July 13]; Dar es Salaam, United Republic of Tanza…	Ndomondo-Sigonda M, Kowero O, Alphonce E, Hebron Y, Mbwasi R, Shirima R, Heltzer N, Clark M. ADDOs: the role of regulation. Poster presented at: The Strategies for Enhancing Access to Medicines (SEAM) Conference on Targeting Improved Access to Essential Medicines; 2003 December 10-12 [cited 2011 July 13]; Dar es Salaam, United Republic of Tanzania. Available at: http://www.msh.org/SEAM/conference…	Mbwasi R. A novel approach for improving retail access to quality drugs and services in rural and peri-urban communities in Tanzania. Presented at: The Strategies for Enhancing Access to Medicines (SEAM) Conference on Targeting Improved Access to Essential Medicines; 2003 December 10-12 [cited 2011 July 13]; Dar es Salaam, United Republic of Tanzania. Available at: http://www.msh.org/SEAM/confere…
205900001	0	1	1	1	1	0	1	0	0	0	0	1	0	0	AFRO	Benin	0	1	0	2001.5	0	1	Pre-post study with non-randomized controls	0	0	3. Urban-rural mix	1	350	3	no intervention	training + printed recording form (usual supports) + printed STG + poster for HCP + supervision (usual supports)	training + printed recording form (study supports) + printed STG + poster for HCP + printed job aid + supervision (study supports) + HCP performance-based non-financial incentive		Rowe AK, Osterholt DM, Kouamé J, Piercefield E, Herman KM, Onikpo F, Lama M, Deming MS. Trends in health worker performance after implementing the Integrated Management of Childhood Illness strategy in Benin. Tropical Medicine and International Health. 2012;17(4):438-46.	Osterholt DM, Onikpo F, Lama M, Deming MS, Rowe AK. Improving pneumonia case-management in Benin: a randomized trial of a multi-faceted intervention to support health worker adherence to Integrated Management of Childhood Illness guidelines. Human Resources for Health. 2009;7 (77): 1-13.	Rowe AK, Onikpo F, Lama M, Osterholt DM, Rowe SY, Deming MS. A multifaceted intervention to improve health worker adherence to integrated management of childhood illness guidelines in Benin. American Journal of Public Health. 2009; 99(5): 837-846.	Rowe AK, Onikpo F, Lama M, Deming MS. The rise and fall of supervision in a project designed to strengthen supervision of Integrated Management of Childhood Illness in Benin. Health Policy and Planning. 2010; 25(2): 125-134.
219000001	0	1	1	0	0	0	1	0	0	0	0	0	0	0	AFRO	Kenya	0	1	0	2003.5	0	1	Pre-post study with non-randomized controls	0	0	5. Rural only	1	460	2	no intervention	training + printed STG + printed job aid + supervision + printed materials for community			Ouma PO, Van Eijk AM, Hamel MJ, Sikuku E, Odhiambo F, Munguti K, Ayisi JG, Kager PA, Slutsker L. The effect of health care worker training on the use of intermittent preventive treatment for malaria in pregnancy in rural western Kenya. Tropical Medicine and International Health. 2007; 12(8): 1-9.	Van Eijk AM, Blokland IE, Slutsker L, Odhiambo F, Ayisi JG, Bles HM, Rosen DH, Adazu K, Lindblade KA. Use of intermittent preventive treatment for malaria in pregnancy in a rural area of western Kenya with high coverage of insecticide-treated bed nets. Tropical Medicine and International Health. 2005; 10(11): 1134-1140.
223300001	0	0	0	1	0	0	0	0	0	0	0	0	1	0	AMRO	Paraguay	0	0	1	1992.5	0	0	Pre-post study with randomized controls	1	0	5. Rural only	2	.	4	training (no detailed guidance)	academic detailing + printed STG	supervision	academic detailing + printed STG + supervision	Carrón JM, Melián MM, León FR. Developing tools of low-cost use to improve the quality of care of rural CBD in Paraguay: final report -- January 1, 1992 - July 31, 1994. Centro Paraguayo de Estudios de Poblacion (CEPEP), Population Council, Latin America and Caribbean Regional Office, USAID. Bureau for Global Programs, Field Support, and Research. Center for Population, Health and Nutrition. Offi…	Carrón JM, Melián MM, León FR. Desarrollando instrumentos de bajo costo para mejorar la calidad de los servicios rurales de planificación familiar: informe final -- Enero 1992 - Diciembre 1993. Asunción, Paraguay: Centro Paraguayo de Estudios de Poblacion (CEPEP), Population Council, 1993. 16p.
223790101	0	1	0	2	0	0	0	0	1	0	0	1	0	0	SEARO	Bangladesh	1	1	0	2002.5	0	1	Pre-post study with randomized controls	1	0	5. Rural only	1	400	2	no intervention	training + printed recording form + printed STG + printed job aid + supervision + drug supply + improvement of drug supply logistics + referral tracking system + equipment			Hoque DME, Arifeen SE, Rahman M, Chowdhury EK, Haque TW, Begum K, Hossain MA, Akter T, Haque F, Anwar T, Billah SM, Rahman AE, Huque MH, Christou A, Baqui AH, Bryce J, Black RE. Improving and sustaining quality of child health care through IMCI training and supervision: experience from rural Bangladesh. Health Policy and Planning. 2014; 29(6):753-62.	Bryce J, Victora CG, Habicht JP, Vaughan JP, Black RE. The multi-country evaluation of the integrated management of childhood illness strategy: lessons for the evaluation of public health interventions. American Journal of Public Health. 2004; 94(3):406-15.	Personal communication from Shams El Arifeen, International Centre for Diarrhoeal Diseases Research, Bangladesh (sarifeen@siriusbb.com; shams@icddrb.org) to Samantha Rowe, Centers for Disease Control and Prevention (say9@cdc.gov) on June 13, 2007, which contained a draft manuscript and supplementary tables of Bangladesh MCE Health Facility Survey Indicators.	El Arifeen S. Section 4: Health Facility Survey. 2000; xxv-xxxiv.	Arifeen SE, Bryce J, Gouws E, Baqui AH, Black RE, Hoque DME, Chowdhury EK, Yunus M, Begum N, Akter T, Siddique A. Quality of care for under-fives in first-level health facilities in one district of Bangladesh. Bulletin of the World Health Organization, 2005; 83: 260-267.	El Arifeen S, Blum LS, Hoque DM, Chowdhury EK, Khan R, Black RE, Victora CG, Bryce J. Integrated Management of Childhood Illness (IMCI) in Bangladesh: early findings from a cluster-randomised study. Lancet 2004; 364: 1595-1602.	Arifeen SE, Hoque DME, Akter T, Rahman M, Hoque ME, Begum K, Chowdhury EK, Khan R, Blum LS, Ahmed S, Hossain MA, Siddik A, Begum N, Rahman QS, Haque TM, Billah SM, Islam M, Rumi RA, Law E, Al-Helal ZAM, Baqui AH, Schellenberg J, Adam T, Moulton LH, Habicht JP, Scherpbier RW, Victora CG, Bryce J, Black RE. Effect of the Integrated Management of Childhood Illness strategy on childhood mortality and…
231300001	0	1	0	0	1	0	0	0	0	0	0	1	0	0	AMRO	Guatemala	0	1	0	2001.5	0	1	Pre-post study with randomized controls	1	0	3. Urban-rural mix	2	1680	2	no intervention	training + printed STG + printed job aid + supervision			León FR, Brambila C, de la Cruz M, Bratt J, García Colindres J, Vásquez B, Morales C. Testing balanced counseling to improve provider-client interaction in Guatemala’s MOH clinics. Population Council, Washington, DC. 2003 October. 36p. Basic funding provided by the US Agency for International Development. FRONTIERS Cooperative Agreement No.: HRN-A-00-98-00012-00. Project No.: 5801 13052.	León FR, Brambila C, de la Cruz M, García Colindres J, Morales C, Vásquez B. Providers' compliance with the balanced counseling strategy in Guatemala. Studies in Family Planning. 2005; 36(2): 117-126.
242100001	0	1	0	0	1	0	1	0	0	0	0	0	0	0	SEARO	Indonesia	0	1	0	1994	0	1	Interrupted time series with no controls	0	1	5. Rural only	2	890	1	team based problem solving + audit with feedback + supervision + group process + set HF performance goals + medical information management system + health services reporting at HF + new computer for new MIS				Sunartono, Darminto. From research to action: The Gunungkidul experience. Essential Drugs Monitor [internet]. 1995 [cited 2010 April 8];20:21-22. Available from: http://apps.who.int/medicinedocs/en/d/Js16517e/2.5.html (author list correction shown in Essential Drugs Monitor. 1996; 20: page 5, http://apps.who.int/medicinedocs/documents/s16516e/s16516e.pdf)	INRUD Indonesia. From research to action: the Gunungkidul experience [internet]. [cited 2010 Mar 11] Available from: http://dcc2.bumc.bu.edu/richardl/DPI02/Eng_Pres/S_12c_RDU-%20Gunungkidul%20experience_ENG.ppt	Sunartono, Darminto, Suryawati S, Prawitasari J, Bimo, Santoso B. Impact evaluation of self monitoring of drug use indicators in health facilities. Experiences from Gunungkidul, Indonesia. Poster session presented at: First International Conference on Improving Use of Medicines; 1997 April 1-4 [cited 2010 April 8]; Chiang Mai, Thailand. Available from: http://archives.who.int/icium/icium1997/post…	Hadiyono JE, Suryawati S, Danu SS, Sunartono, Santoso B. Interactional group discussion: results of a controlled trial using a behavioral intervention to reduce the use of injections in public health facilities. Social Science and Medicine, 1996; 42(8):1177-1183.
243200001	0	1	0	2	1	0	0	0	0	0	0	0	0	0	WPRO	Viet Nam	0	1	0	2003	0	0	Pre-post study with randomized controls	1	0	5. Rural only	1	510	2	no intervention	training + monitoring + peer review + supervision + group process			Dung PH, Chuc NTK, Ross-Degnan D. Improving community drug use focusing on hospital out-patient through peer review and implementation of guidelines for ARI treatment. Presented at the Second International Conference on Improving Use of Medicines, Chiang Mai, Thailand, March 30 - April 2, 2004. available at: http://www.icium.org/icium2004/resources/ppt/O_CH021.ppt, accessed April 9, 2010.	Dung PH, Chuc NTK, Dung NT, Ross-Degnan D. Improving ARI treatment in Vietnam district hospitals through implementation of locally adapted standard treatment guidelines, peer review, and supervision. Draft manuscript. 2005 October. 17 p.
243600001	0	0	0	3	1	0	0	0	1	0	0	0	0	0	SEARO	Indonesia	0	1	0	2001	0	0	Interrupted time series with randomized controls	1	0	6. Unclear or not stated	2	680	3	no intervention	printed STG + problem solving meeting	printed STG + audit with feedback + problem solving meeting		Munawaroh S (INRUD Yogya/Indonesia)., Sunartono H (Sleman District Health Office)., Suryawati S (Deparment of Clinical Pharmacology, Gadjah Mada University, Indonesia). Reducing antibiotic overuse for ARIs with small-group educational intervention. Presented at: The Second International Conference on Improving Use of Medicines; 2004 March 30 - April 2; Chiang Mai, Thailand. Available from: http:/…
243800001	0	0	0	3	1	0	1	0	0	0	0	0	0	0	SEARO	Indonesia	0	1	0	2000.5	0	0	Interrupted time series with randomized controls	1	0	6. Unclear or not stated	2	680	2	no intervention	audit with feedback			Yudatiningsih I (Sleman District Health Office), Sunartono H (Sleman District Health Office), Suryawati S (Center for Clinical Pharmacology and Drug Policy Studies, Gadjah Mada University, Yogyakarta, Indonesia). The importance of feedback to enhance the impact of effective interventions to reduce antibiotics in acute respiratory-tract infection. Presented at: The Second International Conference …
243900001	0	1	0	1	1	0	1	0	0	0	0	0	0	0	SEARO	Indonesia	0	1	0	2001	0	0	Interrupted time series with no controls	0	1	6. Unclear or not stated	2	680	1	audit with feedback				Yudatiningsih I (Sleman District Health Office, Indonesia), Sunartono H (Sleman District Health Office, Indonesia). Long-term impact of an MTP approach to reduce inappropriate use of antibiotics in acute respiratory-tract infection. Presented at The Second International Conference on Improving Use of Medicines; 2004 March 30 - April 2; Chiang Mai, Thailand. Available from: http://www.icium.org/ic…
258100001	0	1	0	1	0	0	1	0	1	0	0	0	0	0	AFRO	Nigeria	0	1	0	2010	0	1	Pre-post study with randomized controls	1	0	1. Urban +/- periurban	2	1470	2	no intervention	supervision			Bello DA, Hassan ZI, Afolaranmi TO, Tagurum YO, Chirdan OO, Zoakah AI. Supportive supervision: an effective intervention in achieving high quality malaria case management at primary health care level in Jos, Nigeria. Annals of African Medicine. 2013;12(4):243-51.
258200001	0	0	1	0	0	0	1	0	0	0	0	0	0	0	AFRO	Uganda	0	1	0	2006.5	0	1	Pre-post study with randomized controls	1	0	3. Urban-rural mix	1	370	3	no intervention	monitoring + self-assessment	monitoring + supervision + self-assessment		Do M, Agha S. Differences in the quality of reproductive health services provided by private midwives in Uganda. MD: Private Sector Partnerships-One project, Abt Associates Inc. 2009. 24 p. Contract No.: GPO-I-00-04-00007-00.	Do M. Can private sector providers accurately assess the quality of services they provide? Evidence from private midwives in Uganda. Bethesda, MD: Private Sector Partnerships-One project, Abt Associates Inc. 2009. 16 p. Contract No: GPO-I-00-04-00007-00.	Agha S. The impact of a quality-improvement package on reproductive health services delivered by private providers in Uganda. Studies in Family Planning. 2010; 41(3):205-15.
259900001	0	1	0	1	0	1	1	0	0	0	0	1	1	0	AFRO	Zambia	0	1	0	2011	0	1	Pre-post study with non-randomized controls	0	0	3. Urban-rural mix	2	1390	2	no intervention	pre-service training + in-service training + supervision + continuous quality improvement + provision of medical products + provision of medical equipment			Bazant E, Sarkar S, Banda J, Kanjipite W, Reinhardt S, Shasulwe H, Mulilo JMC, Kim YM. Effects of a performance and quality improvement intervention on the work in HIV-related care: a quasi-experiemental evaluation in Zambia. Human Resources for Health. 2014;12:73.	Kim YM, Banda J, Hiner C, Tholandi M, Bazant E, Sarkar S, Andrade ASA, Makwala C. Assessing the quality of HIV/AIDS services at military health facilities in Zambia. International Journal of STD & AIDS. 2013; 24:365-70.	Kim YM, Chilila M, Shasulwe H, Banda J, Kanjipite W, Sarkar S, Bazant E, Hiner C, Tholandi M, Reinhardt S, Mulilo JC, Kols A. Evaluation of a quality improvement intervention to prevent mother-to-child transmission of HIV (PMTCT) at Zambia defence force facilities. BMC Health Services Research. 2013; 13:345.	Kols A, Kim YM, Bazant E, Necochea E, Banda J, Stender S. A standards-based approach to quality improvement for HIV services at Zambia Defence Force facilities: results and lessons learned. AIDS. 2015; 29 (Suppl 2):S145-53,
259900002	0	1	0	1	0	1	1	0	0	0	0	1	0	0	AFRO	Zambia	0	1	0	2011	0	1	Pre-post study with non-randomized controls	0	0	3. Urban-rural mix	2	1390	2	no intervention	in-service training + supervision + continuous quality improvement + provision of medical products + provision of medical equipment			Bazant E, Sarkar S, Banda J, Kanjipite W, Reinhardt S, Shasulwe H, Mulilo JMC, Kim YM. Effects of a performance and quality improvement intervention on the work in HIV-related care: a quasi-experiemental evaluation in Zambia. Human Resources for Health. 2014;12:73.	Kim YM, Banda J, Hiner C, Tholandi M, Bazant E, Sarkar S, Andrade ASA, Makwala C. Assessing the quality of HIV/AIDS services at military health facilities in Zambia. International Journal of STD & AIDS. 2013; 24:365-70.	Kim YM, Banda J, Kanjipite W, Sarkar S, Bazant E, Hiner C, Tholandi M, Reinhardt S, Njobvu PD, Kols A, Benavides B. Improving performance of Zambia Defence Force antiretroviral therapy providers: evaluation of a standards-based approach. Global Health: Science and Practice. 2013; 1(2):213-27.	Kols A, Kim YM, Bazant E, Necochea E, Banda J, Stender S. A standards-based approach to quality improvement for HIV services at Zambia Defence Force facilities: results and lessons learned. AIDS. 2015; 29 (Suppl 2):S145-53,
266700001	0	1	0	0	1	0	1	0	0	0	0	0	0	0	EURO	Georgia	0	1	0	2005	0	1	Pre-post study with randomized controls	1	0	4. Town +/- rural	3	1410	2	no intervention	supervision + self-assessment			Djibuti M, Gotsadze G, Zoidze A, Mataradze G, Esmail LC, Kohler JC. The role of supportive supervision on immunization program outcome - a randomized field trial from Georgia. BMC International Health and Human Rights. 2009; 9 (Suppl 1):S11	Esmail LC, Cohen-Kohler JC, Djibuti M. Human resource management in the Georgian National Immunization Program: a baseline assessment. Human Resources for Health. 2007; 5:20.
267200001	0	1	0	3	1	0	0	0	0	0	0	0	0	0	EMRO	Egypt	0	1	0	2011	0	1	Post-only study with randomized controls	1	0	3. Urban-rural mix	2	2520	2	no intervention	in-service training + supervision + other printed job aid + community education printed materials			El-Sayed H, Martines J, Rakha M, Zekry O, Abdel-Hak M, Abbas H. The effectiveness of the WHO training course on complementary feeding counseling in a primary care setting, Ismailia, Egypt. Journal of Egyptian Public Health Association. 2014; 89(1):1-8.
268400001	0	0	1	2	1	0	0	0	0	0	0	0	0	0	WPRO	China	0	1	0	2011.5	0	1	Pre-post study with randomized controls	1	0	5. Rural only	3	5940	2	no intervention	academic detailing + non-supervisors help HCP + supervision			He P, Yuan Z, Liu Y, Li G, Lv H, Yu J, Harris MF. An evaluation of a tailored intervention on village doctors use of electronic health records. BMC Health Services Research. 2014; 14:217.
268700001	0	1	0	3	0	0	0	0	0	0	1	0	0	0	EMRO	Iran (Islamic Republic of)	1	0	0	2011	0	1	Post-only study with randomized controls	1	0	1. Urban +/- periurban	3	6790	2	no intervention	supervision			Hengameh H, Afsaneh R, Morteza K, Hosein M, Marjan SM, Abbas E. The effect of applying direct observation of procedural skills (DOPS) on nursing students' clinical skills: A randomized clinical trial. Global Journal of Health Science. 2015; 7(7):17-21.
269400001	0	1	0	3	0	0	0	0	0	0	0	0	0	1	AMRO	Peru	0	1	0	2006	0	1	Pre-post study with randomized controls	1	0	1. Urban +/- periurban	3	2820	3	no intervention	monitoring + electronic reminder for HCP	supervision		Huaman MA, Araujo-Castillo RV, Soto G, Neyra JM, Quispe JA, Fernandez MF, Mundaca CC, Blazes DL. Impact of two interventions on timeliness and data quality of an electronic disease surveillance system in a resource limited setting (Peru): a prospective evaluation. BMC Medical Informatics and Decision Making. 2009; 9:16
269600001	0	0	1	3	1	0	1	0	0	1	0	0	0	0	AFRO	Nigeria	0	1	0	2013	0	1	Pre-post study with randomized controls	1	0	1. Urban +/- periurban	2	2700	2	no intervention	peer education + in-service training + training of managers + supervision + electronic reminder for HCP + provision of medical products + performance-based non-financial incentive for HCP + printed pamphlet for HCP + other printed job aid + printed STG bul			Abt. Association Inc. (Bethesda, MD). Impact of Offering Family Planning and Business Trainings to Private Facilities in Nigeria; 2015. 4 p. The Strengthening Health Outcomes through the Private Sector Project No.: AID-620-LA11-00001	Johnson D, Woodman B, Baruwa S, Toriola M, Chatterji M, Kinnan C, Jackson J, Carmona A. A Census of Private Health Facilities in Six States of Nigeria. Bethesda, MD: Strengthening Health Outcomes through the Private Sector Project, Abt Associates Inc. 2014. 70 p. Cooperative Agreement No.: AID-620-LA-11-00001	Ugaz J, Leegwater A, Chatterji M, Johnson D, Baruwa S, Toriola M, Kinnan C, Keeley R, Iroko A. Impact of family planning and business trainings on private sector health providers: Evidence from a randomized experiment in Nigeria. Bethesda (MD): Strengthening Health Outcomes through the Private Sector Project, Abt Associates Inc; 2015. 52 p. Supported by USAID. Cooperative Agreement no.: AID-620-L…	Ugaz J, Leegwater A, Chatterji M, Johnson D, Baruwa S, Toriola M, Kinnan C. Impact of family planning and business trainings on private-sector health care providers in Nigeria. International Perspectives on Sexual and Reproductive Health. 2017; 43(2):TK-TK.
271600001	0	1	0	2	0	0	1	0	0	0	0	0	0	0	AFRO	Benin	0	0	1	2008	0	1	Pre-post study with randomized controls	1	0	6. Unclear or not stated	1	750	2	no intervention	In service training + supervision + team-based problem solving + other printed job aid			Jennings L. Quality and impact of maternal and newborn care counseling by skilled and lay health providers in Zou/Collines, Benin [dissertation]. [Baltimore]:John Hopkins University. 2009. 200 p.	Jennings L, Yebadokpo AS, Affo J, Agbogbe M. Antenatal counseling in maternal and newborn care: use of job aids to improve health worker performance and maternal understanding in Benin. BMC Pregnancy Childbirth. 2010;10:75.	Jennings L, Yebadokpo A, Affo J, Agbogbe M. Use of job aids to improve facility-based postnatal counseling and care in rural Benin. Maternal Child Health Journal. 2015;19(3):557-65.
272900001	0	1	0	2	0	0	1	0	0	0	0	0	0	0	AFRO	Zambia	0	1	0	2007	0	1	Post-only study with randomized controls	1	0	1. Urban +/- periurban	2	880	2	no intervention	supervision + printed STG other job aid			Katepa-Bwalya M, Kankasa C, Babaniyi O, Siziya S. Effect of using HIV and infant feeding counselling cards on the quality of counselling provided to HIV positive mothers: a cluster randomized controlled trial. International Breastfeeding Journal. 2011; 26; 6:13.
278600001	0	1	0	3	0	0	0	0	0	0	1	0	0	0	EMRO	Iran (Islamic Republic of)	1	0	0	2010	0	1	Post-only study with randomized controls	1	0	1. Urban +/- periurban	3	6140	2	no intervention	pre-service training + supervision			Rahnavard Z, Nodeh ZH, Hossein L. Effectiveness of clinical teaching associate model in nursing education: results from a developing county. Contemporary Nurse. 2013; 45 (2): 174-81.
278800001	0	1	0	1	0	1	1	0	0	0	0	0	0	0	AFRO	Kenya	0	1	0	2002.5	0	1	Pre-post study with randomized controls	1	0	3. Urban-rural mix	2	410	2	no intervention	supervision			Reynolds HW, Toroitich-Ruto C, Nasution M, Beaston-Blaakman A, Janowitz B. Effectiveness of training supervisors to improve reproductive health quality of care: a cluster-randomized trial in Kenya. Health Policy Planning. 2008; 23(1): 56-66.
279200001	0	1	0	0	1	0	1	0	0	0	0	1	1	0	SEARO	Nepal	1	1	0	2011.5	1	1	Pre-post study with non-randomized controls	0	0	3. Urban-rural mix	1	690	2	no intervention	in-service training + peer review + supervision + team-based problem solving + decentralized management of HCP + provision of medical equipment + government funds for health sector			Public Health and Infectious Diseases Research Center (Kathmandu, Nepal). Final evaluation of the partnership for maternal and neonatal health project in Arghakhanchi and Kapilbastu districts, Nepal. 2013, p.23. Cooperative Agreement No.: GHN-A-00-09-00019-00. Supported by USAID	Shrestha JR, Manandhar DS, Manandhar SR, Adhikari D, Rai C, Rana H, Poudel M, Pradhan A. Maternal and Neonatal Health Knowledge, Service Quality and Utilization: Findings from a Community Based Quasi-experimental Trial in Arghakhanchi District of Nepal. Journal of Nepal Health Research Council. 2015;13(29):78-83
281800001	0	1	1	1	1	0	1	0	0	0	0	0	0	0	AFRO	Ethiopia	0	1	0	2009	0	1	Pre-post study with non-randomized controls	0	0	1. Urban +/- periurban	1	340	2	no intervention	in-service training + supervision + provision of laboratory + provision of medical products + provision of medical equipment + fee per service introduced + donation by individuals + other printed job aid + patient education printed materials+ printed STG			Villadsen SF, Negussie D, GebreMariam A, Tilahun A, Friis H, Rasch V. Antenatal care strengthening for improved quality of care in Jimma, Ethiopia: an effectiveness study. BMC Public Health. 2015; 15:360	Villadsen SF, Tersbøl BP, Negussie D, GebreMariam A, Tilahun A, Friis H, Rasch V. Antenatal care strengthening in Jimma, Ethiopia: a mixed-method needs assessment. Journal of Environmental and Public Health. 2014; 2014:945164
285800001	0	0	1	3	0	0	1	1	0	0	0	1	0	0	AFRO	Uganda	0	0	1	2011.5	0	1	Pre-post study with randomized controls	1	0	3. Urban-rural mix	1	610	2	no intervention	in-service training + supervision + improved medicine access + provision of drugs + reimbursement revised			Cohen J, Fink G, Maloney K, Berg K, Jordan M, Svoronos T, Aber F, Dickens W. Introducing rapid diagnostic tests for malaria to drug shops in Uganda: a cluster-randomized controlled trial. Bulletin of the World Health Organization. 2015; 93(3): 142-151.	Cohen J, Fink G, Berg K, Aber F, Jordan M, Maloney K, Dickens W. Feasibility of distributing rapid diagnostic tests for malaria in the retail sector: evidence from an implementation study in Uganda. PLoS One. 2012; 7(11): e48296.
287400001	0	0	1	3	1	0	1	1	0	0	0	1	0	0	AFRO	Kenya	0	0	1	2008.5	0	1	Pre-post study with randomized controls	1	0	5. Rural only	2	910	2	no intervention	in-service training + supervision + record keeping of medical products + fee per drug introduced + reimbursement revised + printed patient recording form + printed STG pamphlet + community education group meetings + community education printed materials +			Kangwana BP, Kedenge SV, Noor AM, Alegana VA, Nyandigisi AJ, Pandit J, Fegan GW, Todd JE, Snow RW, Goodman CA. The effect of an anti-malarial subsidy programme on the quality of service provision of artemisinin-based combination therapy in Kenya: a cluster-randomized, controlled trial. Malaria Journal. 2013; 12:81	Kangwana BP, Kedenge SV, Noor AM, Alegana VA, Nyandigisi AJ, Pandit J, Fegan GW, Todd JE, Brooker S, Snow RW, Goodman CA. The impact of retail-sector delivery of artemether-lumefantrine on malaria treatment of children under five in Kenya: a cluster randomized controlled trial. PLoS Medicine. 2011; 8(5):e1000437.	Kedenge SV, Kangwana BP, Waweru EW, Nyandigisi AJ, Pandit J, Brooker SJ, Snow RW, Goodman CA. Understanding the impact of subsidizing artemisinin-based combination therapies (ACTs) in the retail sector--results from focus group discussions in rural Kenya. PLoS One. 2013; 8(1):e54371.	Kangwana BP, Goodman CA, Fegan GW, Noor AM, Nyandigisi AJ, Akhwale WS, Pandit J, Snow RW. The impact of retail-sector delivery of artemether-lumefantrine on effective malaria treatment of children under five in Kenya. Trial Protocol. Supporting information from Kangwana BP et al. PLoS Medicine. 2011; 8(5):e1000437.
287800001	0	1	0	0	1	0	1	1	0	0	0	0	0	0	AFRO	Namibia	0	1	0	2011.5	0	1	Pre-post study with randomized controls	1	0	4. Town +/- rural	3	5510	4	no intervention	peer education + in-service training + printed literature for HCP + printed poster for HCP	peer education + in-service training + supervision + printed literature for HCP + printed poster for HCP	peer education + in-service training + electronic reminder for HCP + printed literature for HCP + printed poster for HCP	Lourenço C, Kandula D, Haidula L, Ward A, Cohen JM. Strengthening malaria diagnosis and appropriate treatment in Namibia: a test of case management training interventions in Kavango Region. Malaria Journal. 2014; 13:508.
288000001	0	0	1	0	0	0	0	0	1	0	0	0	0	0	AFRO	United Republic of Tanzania	0	0	1	2013.5	0	1	Pre-post study with randomized controls	1	0	5. Rural only	1	920	3	no intervention	in-service training + supervision + improved medicine access (regular retail price) + introduction of wholesaler + provision of medical equipment + performance-based non-financial incentive for HCP + HF award + printed STG (other job aid)	in-service training + supervision + improved medicine access (lower retail price) + introduction of wholesaler + provision of medical equipment + performance-based non-financial incentive for HCP + HF award + printed STG (other job aid)		Maloney K, Ward A, Krenz B, Dolkart CF, Bryson L, Le Menach A, Cohen JM, Mtumbuka E, Mkude S. Malaria testing and treatment in Tanzania after introduction of rapid diagnostic tests in accredited drug dispensing outlets. Poster presented at American Society of Tropical Medicine and Hygiene (ASTMH) 63rd Annual Meeting; 2014, Nov 02 - 06, 2014; New Orleans, Louisiana.	Ward A, Krenz B, Maloney K, Dolkart CF, Le Menach A, Cohen JM, Mtumbuka E, Mkude S. Drug shop dispensers demonstrate high performance in malaria RDT administration and safety in ADDOs in Tanzania. Poster presented at American Society of Tropical Medicine and Hygiene (ASTMH) 63rd Annual Meeting; 2014, Nov 02 - 06, 2014; New Orleans, Louisiana.	Maloney K, Ward A, Krenz B, Petty N, Bryson L, Dolkart C, Visser T, Le Menach A, Scott VK, Cohen JM, Mtumbuka E, Mkude S. Expanding access to parasite-based malaria diagnosis through retail drug shops in Tanzania: evidence from a randomized trial and implications for treatment. Malaria Journal. 2017; 16(1):6.
288700001	0	0	1	0	0	0	0	0	0	0	0	1	0	0	AFRO	Malawi	0	0	1	2004.5	0	1	Pre-post study with non-randomized controls	0	0	1. Urban +/- periurban	1	290	2	no intervention	in-service training + supervision + referral network + community scorecard + patient recording form + other printed job aid + printed STG other job aid + health-related supply for community			Simwaka BN, Theobald S, Willets A, Salaniponi FM, Nkhonjera P, Bello G, Squire SB. Acceptability and effectiveness of the storekeeper-based TB referral system for TB suspects in sub-districts of Lilongwe in Malawi. PLoS One. 2012;7(9): e39746.
290700001	0	1	1	2	0	0	1	1	0	0	0	0	0	1	AFRO	Cameroon	0	1	0	2012.5	0	1	Pre-post study with randomized controls	1	0	3. Urban-rural mix	2	1450	3	no intervention	electronic reminder for HCP	supervision		Ateudjieu J, Stoll B, Nguefack-Tsague G, Tchangou C, Genton B. Vaccines safety; effect of supervision or SMS on reporting rates of adverse events following immunization (AEFI) with meningitis vaccine (MenAfriVac): a randomized controlled trial. Vaccine. 2014; 32 (43): 5662-8.
291100001	0	1	0	2	0	1	1	1	0	0	0	0	0	0	AFRO	United Republic of Tanzania	0	1	0	2007	0	1	Pre-post study with randomized controls	1	0	1. Urban +/- periurban	1	510	2	no intervention	peer education + in-service training + supervision + HCP group process + provision of medical products			D'Acremont V. Massive reduction of antimalarial prescriptions during programmatic implementation of Rapid Diagnostic Test in Dar es Salaam, Tanzania. Paper presented at the 6th European Congress on Tropical Medicine and International Health. 2009 Sept 6-10; Verona, Italy.	D'Acremont V. Understanding and improving malaria diagnosis in health facilities in Dar es Salaam, Tanzania [dissertation]. [Basel]: University of Basel; 2010. p. 150.	D'Acremont V, Kahama-Maro J, Swai N, Mtasiwa D, Genton B, Lengeler C. Reduction of anti-malarial consumption after rapid diagnostic tests implementation in Dar es Salaam: a before-after and cluster randomized controlled study. Malaria Journal. 2011; 10:107.	Yukich J, D'Acremont V, Kahama J, Swai N, Lengeler C. Cost savings with rapid diagnostic tests for malaria in low-transmission areas: evidence from Dar es Salaam, Tanzania. The American Journal of Tropical Medicine and Hygiene. 2010; 83(1):61-8.
291300003	0	0	0	1	0	0	0	0	0	0	0	0	1	0	AFRO	United Republic of Tanzania	0	0	1	2011	0	0	Pre-post study with randomized controls	1	0	1. Urban +/- periurban	1	730	2	electronic job aid	supervision + electronic job aid			DeRenzi B, Findlater L, Payne J, Birnbaum B, Mangilima J, Parikh T, Borriello G, Lesh N. Improving community health worker performance through automated SMS. Paper presented at: ACM 2012. Proceedings of the Fifth International Conference on Information and Communication Technologies and Development: 2012 Mar 12-15; Atlanta, GA.
291300004	1	0	0	2	0	0	0	0	0	0	0	0	1	0	AFRO	United Republic of Tanzania	0	0	1	2011	0	0	Pre-post study with randomized controls	1	0	1. Urban +/- periurban	1	730	2	no intervention	Supervision			DeRenzi B, Findlater L, Payne J, Birnbaum B, Mangilima J, Parikh T, Borriello G, Lesh N. Improving community health worker performance through automated SMS. Paper presented at: ACM 2012. Proceedings of the Fifth International Conference on Information and Communication Technologies and Development: 2012 Mar 12-15; Atlanta, GA.
292000001	0	1	0	0	0	1	1	1	0	0	0	1	0	0	AFRO	Uganda	0	1	0	2007	0	1	Interrupted time series with non-randomized controls	0	0	3. Urban-rural mix	1	370	2	no intervention	Peer education + in-service training + supervision + provision of medical products + provision of medical equipment + printed STG poster			Kyabayinze DJ, Asiimwe C, Nakanjako D, Nabakooza J, Counihan H, Tibenderana JK. Use of RDTs to improve malaria diagnosis and fever case management at primary health care facilities in Uganda. Malaria Journal. 2010; 9:200	Asiimwe C, Kyabayinze DJ, Kyalisiima Z, Nabakooza J, Bajabaite M, Counihan H, Tibenderana JK. Early experiences on the feasibility, acceptability, and use of malaria rapid diagnostic tests at peripheral health centres in Uganda-insights into some barriers and facilitators. Implementation Science. 2012; 7:5.	Kyabayinze DJ, Asiimwe C, Nakanjako D, Nabakooza J, Bajabaite M, Strachan C, Tibenderana JK, Van Geetruyden JP. Programme level implementation of malaria rapid diagnostic tests (RDTs) use: outcomes and cost of training health workers at lower level health care facilities in Uganda. BMC Public Health. 2012; 12:291.
292600001	0	1	0	1	0	0	0	0	0	0	0	1	0	0	AFRO	Ethiopia	0	1	0	2011.5	0	1	Interrupted time series with no controls	0	1	5. Rural only	1	410	1	audit with in-person feedback + peer review				Mengistu B, Karim AM, Eniyew A, Yitabrek A, Eniyew A, Tsegaye S, Muluye F, Tesfaye H, Demeke B, Marsh DR. Effect of performance review and clinical mentoring meetings (PRCMM) on recording of community case management by health extension workers in Ethiopia. Ethiopian Medical Journal. 2014; 52 Suppl 3:73-81.
293400001	0	1	0	1	1	0	1	0	0	0	0	0	0	0	AFRO	Senegal	0	1	0	2008	0	1	Interrupted time series with no controls	0	1	3. Urban-rural mix	1	990	1	peer education + in-service training + supervision + provision of medical products + fee per drug introduced + printed STG poster + unspecified community education				Thiam S, Thior M, Faye B, Ndiop M, Diouf ML, Diouf MB, Diallo I, Fall FB, Ndiaye JL, Albertini A, Lee E, Jorgensen P, Gaye O, Bell D. Major reduction in anti-malarial drug consumption in Senegal after nation-wide introduction of malaria rapid diagnostic tests. PLoS One. 2011; 6(4):e18419.
296600001	0	1	0	1	0	1	0	0	0	0	0	0	0	0	AFRO	United Republic of Tanzania	0	1	0	2011	0	1	Post-only study with randomized controls	1	0	1. Urban +/- periurban	1	730	3	no intervention	In-service training + supervision + printed STG other job aid	in-service training + supervision + electronic job aid + non-medical commodity supply+ printed STG other job aid		Rambaud-Althaus C, Shao A, Samaka J, Swai N, Perri S, Kahama-Maro J, Mitchell M, D'Acremont V, Genton B. Performance of health workers using an electronic algorithm for the management of childhood illness in Tanzania: a pilot implementation study. The American Journal of Tropical Medicine and Hygiene. 2017; 96(1):249-257.	Shao AF, Rambaud-Althaus C, Swai N, Kahama-Maro J, Genton B, D'Acremont V, Pfeiffer C. Can smartphones and tablets improve the management of childhood illness in Tanzania? A qualitative study from a primary health care worker's perspective. BMC Health Services Research. 2015; 15:135.
296700001	0	1	0	1	0	1	0	0	1	0	0	0	0	0	AFRO	United Republic of Tanzania	0	1	0	2010.5	0	1	Post-only study with randomized controls	1	0	3. Urban-rural mix	1	730	2	no intervention	in-service training + supervision + electronic job aid + non-medical commodity supply + printed STG other job aid			Shao AF, Rambaud-Althaus C, Samaka J, Faustine AF, Perri-Moore S, Swai N, Kahama-Maro J, Mitchell M, Genton B, D'Acremont V. New algorithm for managing childhood illness using mobile technology (ALMANACH): a controlled non-inferiority study on clinical outcome and antibiotic use in Tanzania. PLoS One. 2015;10(7):e0132316.
297600001	0	1	1	1	1	0	1	0	0	0	0	1	0	0	AMRO	Mexico	1	1	0	2002.5	0	1	Pre-post study with non-randomized controls	0	0	1. Urban +/- periurban	3	6940	2	no intervention	in-service training + supervision + integration of services + improved medicine access + improved service utilization + facilities repair + provision of medical equipment + HCP salary + user fee removed + community education group meetings + conditional c			Gertler, PJ. 2000. Final Report: The impact of PROGRESA on health. International Food Policy Research Institute. Washington, DC. Available at: http://www.ifpri.org/themes/progresa/pdf/Gertler_health.pdf, accessed Jan 16, 2009.	Behrman J, Hoddinott J. An evaluation of the impact of PROGRESA on pre-school child height. FCND DISCUSSION PAPER NO. 104. International Food Policy Research Institute. Washington, DC. March 2001. available at: http://www.ifpri.org/divs/fcnd/dp/papers/fcndp104.pdf, accessed 1/4/2008.	De la Torre R. Final version. In: External evaluation of the impact of the Oportunidades program. Cuernavaca, México: Instituto Nacional de Salud Pública, 2005. 68 p.	Coady DP, Filmer DP, Gwatkin DR. PROGRESA for progress: Mexico's Health, Nutrition, and Education Program. Development Outreach. World Bank. May 2005. Available at: http://www1.worldbank.org/devoutreach/may05/article.asp?id=296, accessed Oct 3, 2008	Hernández B, Hernández M, eds. External evaluation of the impact of the Oportunidades program 2004. Volume II, Health. Cuernavaca, México: Instituto Nacional de Salud Pública, 2005. 332 p.	Hernández B, Hernández M, eds. External evaluation of the impact of the Oportunidades program 2004 Volume III, Nutrition. Cuernavaca, México: Instituto Nacional de Salud Pública, 2005. 152 p.	Cruz C, de la Torre R, Velazquez C. [External evaluation of the impact of the Oportunidades program]. Evaluación externa de impacto del Programa Oportunidades 2001-2006, Cuernavaca, México: Instituto Nacional de Salud Pública, 2006. 92 p.	Stecklov G, Winter P, Todd J, Reglia F. Unintended effects of poverty programmes on childbearing in less developed countries: Experimental evidence from Latin America. Population Studies, 2007; 61(2): 125-140.	Rivera JA, Rodriguez G, Shamah T, Rosado JL, Casanueva E, Maulen I, Toussaint G, García-Aranda A. Implementation, monitoring, and evaluation of the nutrition component of the Mexican Social Programme (PROGRESA). Food and Nutrition Bulletin, 2000; 21(1): 35-42.	Parker SW, Teruel GM. Randomization and social program evaluation: The case of Progresa. The Annals of the American Academy of Political and Social Science. 2005; 599:199-217.
301300001	0	0	1	0	0	0	0	0	0	0	0	1	1	0	AFRO	Uganda	0	0	1	2014	0	1	Pre-post study with non-randomized controls	0	0	5. Rural only	1	660	2	no intervention	in-service training + supervision + pre-packaging + provision of medical products + provision of medical equipment + structured stock ordering + reimbursement revised + HF award + printed patient recording form + printed STG other job aid + community educa			Kitutu FE. Effect of WHO/UNICEF iCCM innovation on drug shop pediatric fever management in South Western Uganda. Paper presented at: 64th Annual Meeting of American Society of Tropical Medicine and Hygiene; 2015 Oct 25-29; Philadelphia, PA.	Kitutu FE, Kalyango JN, Mayora C, Selling KE, Peterson S, Wamani H. Integrated community case management by drug sellers influences appropriate treatment of pediatric febrile illness in south western Uganda; a quasi-experimental study. Malaria Journal. 2017; 16(425).	Kitutu FE, Mayora C, Johansoon EW, Peterson S, Wamani H, Bidgeli M, Shroff ZC. Health system effects of implementing integrated community case management (iCCM) intervention in private retail drug shops in South Western Uganda: a qualitative study. BMJ Global Health. 2017; 2:(Suppl 3): e000334.
302100001	0	1	1	3	1	0	1	0	0	1	0	1	0	0	AFRO	Ghana	1	1	0	2014.5	0	1	Pre-post study with randomized controls	1	0	5. Rural only	2	1470	2	no intervention	in-service training + supervision + improved service utilization + printed patient recording form + patient education home visits + patient education printed materials			Okawa S, Hodgson A, Shibanuma A, Kikuchi K, Asare GQ, Ansah E, Gyapong M, Owusu-Agyei S, Oduro A, Yasuoka J, Nanishi K, Jimba M, Ghana EMBRACE Implementation Research Team. Impact of the EMBRACE intervention package on better uptake of maternal newborn health services in Ghana. Poster presented at: Fourth Global Symposium on Health Systems Research; 2016 Nov 14-18; Vancouver, BC.	Okawa S, Gyapong M, Leslie HH, Shibanuma A, Kikuchi K, Yeji F, Tawiah C, Addei S, Nanishi K, Oduro A, Owusu-Agei S, Ansah EK, Asare GQ, Yasuoka J, Hodgson A, Jimba M, Ghana EMBRACE Implementation Research Project Team. Effect of continuum-of-care intervention package on improving contacts and quality of maternal and newborn health care in Ghana: a cluster randomized controlled trial. Forthcoming.…	Kikuchi K, Ansah E, Okawa S, Shibanuma A, Gyapong M, Owusu-Agyei S, Oduro A, Quansah-Asare G, Hodgson A, Jimba M; Ghana EMBRACE Implementation Research Project. Ghana's Ensure Mothers and Babies Regular Access to Care (EMBRACE) program: study protocol for a cluster randomized controlled trial. Trials. 2015; 16:22.
309400001	0	1	1	2	1	0	1	0	0	0	0	1	0	0	AFRO	Uganda	1	1	0	2014.5	0	0	Pre-post study with randomized controls	1	0	3. Urban-rural mix	1	670	3	in-service training + provision of medical equipment	in-service training + non-supervisors help HCP (HCPs) + provision of medical equipment	in-service training + non-supervisors help HCP (HCPs and PPCs) + provision of medical equipment		Evans C. Integration of care for mothers and babies at birth to prevent and manage PPH and birth asphyxia: a facility based approach to improving care. Paper presented at: Global Maternal Newborn Health Conference; 2015 Oct 19; Mexico City, Mexico.	Evans C. Training frontline health workers in Uganda saving lives at birth: study plan Version 2. Baltimore (MD): Jhpiego; 2013 Dec. 29 p. IRB no.: 5383.
320100001	0	0	1	3	1	0	0	0	0	0	0	0	0	0	SEARO	India	1	1	0	2010	0	1	Interrupted time series with randomized controls	1	0	1. Urban +/- periurban	2	1220	2	audit with written feedback (antibiotic resistance rates only)	audit with written feedback (antibiotic resistance and prescribing rates)			Wattal C, Goel N, Khanna S, Byotra SP, Laxminarayan R, Easton A. Impact of informational feedback to clinicians on antibiotic-prescribing rates in a tertiary care hospital in Delhi. Indian Journal of Medical Microbiology. 2015; 33(2):255-9.

## Sheet: full reference list
Report
Loevinsohn BP, Guerrero ET, Gregorio SP. Improving primary health care through systematic supervision: a controlled field trial. Health Policy and Planning. 1995; 10(2):144-153.
Gonzalez Ochoa E, Armas Perez L, Bravo Gonzalez JR, Cabrales Escobar J, Rosales Corrales R, Abreu Suarez G. Prescription of antibiotics for mild acute respiratory infections in children. Bulletin of the Pan American Health Organization, 1996; 30(2): 106-117.
Hadiyono JE, Suryawati S, Danu SS, Sunartono, Santoso B. Interactional group discussion: results of a controlled trial using a behavioral intervention to reduce the use of injections in public health facilities. Social Science and Medicine, 1996; 42(8):1177-1183.
Harrison A, Karim SA, Floyd K, Lombard C, Lurie M, Ntuly N, Wilkinson D. Syndrome packets and health worker training improve sexually transmitted disease case management in rural South Africa: randomized controlled trial. AIDS, 2000; 14(17):2769-2779.
Kafle KK, Shrestha AD, Karkee SB, Yadav BP, Prasad RR, Shrestha N, Das PL, Pradhan YMS, Jha TN, Jha SS, Bhatta BR. Intervention test of training and supervision on dispensing practices. Report submitted to USAID/RPM/JSI Nepal. Kathmandu, Nepal. August 1995.
Kafle KK, Shrestha AD, Karkee SB, Yadav BP, Prasad RR, Shrestha N, Das PL, Pradhan YMS, Jha TN, Jha SS, Bhatta BR. Intervention test of training and supervision on prescribing practices. Report submitted to USAID/RPM/JSI Nepal. Kathmandu, Nepal. August 1995.
Kafle KK, Shrestha AD, Karkee SB, Das PL, Shrestha N, Prasad RR, Pradhan YMS, Quick JD, Ross-Degnan D, Shrestha BR, Baniya R, Adhikary R, Singh KK, Bhandari R, Lamichhane R, Lamichhane A, Upadhyaya S. Impact of action-oriented training and/or mailed print material on retailer practices: safe dispensing, correct advice, and appropriate referral for diarrhoea, ARI, and pregnancy. Unpublished report…
Kafle KK, Pradhan YMS, Shrestha AD, Karkee SB, Das PL, Shrestha N, Prasad RR. Better primary health care delivery through strengthening the existing supervision/monitoring. Poster presented at the International Conference on Improving Use of Medicines, Chiang Mai, Thailand, 1997.
Kafuko JM, Zirabamuzaale C, Bagenda D. Rational drug use in rural health units of Uganda: effect of national standard treatment guidelines on rational drug use. International Conferences on Improving Use of Medicines, Chiang Mai, Thailand, 1997. (accessed on July 20, 2006: http://mednet3.who.int/icium/icium1997/posters/2f3_text.html)
Ogwal-Okeng JW, Anokbonggo WW, Birungi H. Prescribing audit with feedback intervention in six regional hospitals and Mulago referral/teaching hospital (Uganda). Poster Presentation given at International Conferences on Improving Use of Medicines (ICIUM), 1997. http://archives.who.int/icium/icium1997/posters/2C3_Text.html
Sunartono, Darminto. From research to action: The Gunungkidul experience. Essential Drugs Monitor [internet]. 1995 [cited 2010 April 8];20:21-22. Available from: http://apps.who.int/medicinedocs/en/d/Js16517e/2.5.html (author list correction shown in Essential Drugs Monitor. 1996; 20: page 5, http://apps.who.int/medicinedocs/documents/s16516e/s16516e.pdf)
Van der Hoek, W. Prescription audit for antibiotics in a district hospital. Tropical Doctor, April 1994;85-86.
Thuo HM, Gelders SFAM. Multi-feedback approach to rational drug use: using inpatient drug use indicators as an intervention tool. Presented at International Conference on the Rational Use of Medicines (ICIUM), 1997.
Widyastuti S, Dwiprahasto I, Andajaningsih, Bakri Z. The impact of problem-based rational drug use training on prescribing practices, cost reallocations and savings in primary care facilities. Poster presented at International Conferences on Improving Use of Medicines (ICIUM), Chiang Mai, Thailand, 1997. Available on the web at: http://mednet3.who.int/icium/icium1997/posters/2b4_text.html, access…
Trap B, Todd CH, Moore H, Laing R. The impact of supervision on stock management and adherence to treatment guidelines: a randomized controlled trial. Health Policy and Planning, 2001;16(3):273-280.
Winch PJ, Bagayoko A, Diawara A, Kané M, Thiéro F, Gilroy K, Daou Z, Berthé Z, Swedberg E. Increases in correct administration of chloroquine in the home and referral of sick children to health facilities through a community-based intervention in Bougouni District, Mali. Transactions of the Royal Society of Tropical Medicine & Hygiene, 2003;97(5):481-490.
Afenyadu GY, Agyepong IA, Barnish G, Adjei S. Improving access to early treatment of malaria: a trial with primary school teachers as care providers. Trop Med Int Health. 2005 Oct;10(10):1065-72.
Gilroy K, Winch PJ, Diawara A, Swedburg E, Thiéro F, Kané M, Daou Z, Berthé Z, Bagayoko A. Impact of IMCI training and language used by provider on quality of counseling provided to parents of sick children in Bougouni District, Mali. Patient Education and Counseling, 2004;54:35-44.
Wahlstrom R, Kounnavong S, Sisounthone B, Phanyanouvong A, Southammavong T, Eriksson B, Tomson G. Effectiveness of feedback for improving case management of malaria, diarrhoea and pneumonia-a randomized controlled trial at provincial hospitals in Lao PDR. Tropical Medicine and International Health, 2003;8(10):901-909
Stecklov G, Winter P, Todd J, Reglia F. Unintended effects of poverty programmes on childbearing in less developed countries: Experimental evidence from Latin America. Population Studies, 2007; 61(2): 125-140.
Kim YM, Putjuk F, Basuki E, Kols A. Self-assessment and peer review: improving Indonesian service providers' communication with clients. International Family Planning Perspectives, 2000;26(1):4-12.
Ratanajamit C, Chongsuvivatwong V, Geater AF. A randomized controlled educational intervention on emergency contraception among drugstore personnel in southern Thailand. J Am Med Womens Assoc. 2002; 57(4): 196-9, 207.
Sathar Z, Jain A, Ramarao S, ul Haque M, Kim J. Introducing client-centered reproductive health services in a Pakistani setting. Studies in Family Planning. 2005; 36(3): 221-234.
Theron, GB. Effect of the Maternal Care Manual of the Perinatal Education Programme on the abilitiy of midwives to interpret antenatal cards and partograms. Journal of Perinatology, 1999;19(6):432-435.
Theron, GB. The effect of the Maternal Care Manual of the Perinatal Education Programme on the attitude of midwives towards their work. Curationis, 1999;22(4):63-8.
Theron, GB. Improved cognitive knowledge of midwives practising in the Eastern Cape Province of the Republic of South Africa through the study of a self-education manual. Midwifery, 1999;15(2):66-71.
Theron, GB. Improved practical skills of midwives practicing in the Eastern Cape Province of the Republic of South Africa through the study of a self-education manual. Journal of Perinatology, 2000;20(3):184-188.
Uys LR, Minnaar A, Simpson B, Reid S. The effect of two models of supervision on selected outcomes. Journal of Nursing Scholarship. 2005;37(3):282-8.
Theron, GB. Effect of the Maternal Care Manual from the Perinatal Education Programme on the quality of antenatal and intrapartum care rendered by midwives. South African Medical Journal, 1999;89:336-42.
Gertler, PJ. 2000. Final Report: The impact of PROGRESA on health. International Food Policy Research Institute. Washington, DC. Available at: http://www.ifpri.org/themes/progresa/pdf/Gertler_health.pdf, accessed Jan 16, 2009.
Behrman J, Hoddinott J. An evaluation of the impact of PROGRESA on pre-school child height. FCND DISCUSSION PAPER NO. 104. International Food Policy Research Institute. Washington, DC. March 2001. available at: http://www.ifpri.org/divs/fcnd/dp/papers/fcndp104.pdf, accessed 1/4/2008.
Pagaiya N, Garner P. Primary care nurses using guidelines in Thailand: a randomized controlled trial. Tropical Medicine and International Health, 2005;10(5):471-477.
Costello M, Lacuesta M, RamaRao S, Jain A. A client-centered approach to family planning: the Davao Project. Studies in Family Planning. 2001; 32(4):302-14.
Huntington D, Apologan A. The integration of family planning and childhood immunization services in Togo. Studies in Family Planning, 1994; 25(3): 176-183.
Wang Y, Wang L, Xu Y, Wang S, Wang J, Jiang P, Li F, Shi H, Wang H, Zhang J, Chen L, Liu J, Wang Q. Study on intervention and comparison of rational use of antibiotics on perioperative period of clean incision and clean-defiled incision. Zhonghua Liu Xing Bing Xue Za Zhi, 2002;23(4):301-3.
Stanback J, Griffey S, Lynam P, Ruto C, Cummings S. Improving adherence to family planning guidelines in Kenya: an experiment. International Journal for Quality in Health Care, 2007;19(2):68-73.
Stenson B, Syhakhang L, Lundborg CS, Eriksson B, Tomson G. Private Pharmacy Practice and Regulation: A Randomized Trial in Lao P.D.R. International Journal of Technology Assessment in Health Care, 2001; 17(4): 579-589.
Abdallah H. Cost-effectiveness of self-assessment and peer review in improving family planning provider-client communication in Indonesia. Bethesda, Maryland (USA); Quality Assurance Project; May 2002. 24 p. Case Study. Supported by the U.S. Agency for International Development (USAID). Contract No.: HRN-C-00-96-900013.
Ndomondo-Sigonda M, Kowero O, Alphonce E, Mbwasi R, Shirima R, Frankiewicz C, Taylor M, Heltzer N, Clark M. Accredited Drug Dispensing Outlets: Impact of the program. Poster presented at: The Strategies for Enhancing Access to Medicines Conference on Targeting Improved Access to Essential Medicines; 2005 June 20-22 [cited 2008 June 10]; Accra, Ghana. Available at: http://www.msh.org/SEAM/conferen…
Idun J, Bruce E, Mensah D, Staley R, Taylor M, Eghan K. CAREshop essential medicines franchise: impact on malaria management in drug supply outlets. Poster session presented at: Strategies for Enhancing Access to Medicines Conference on Targeting Improved Access to Essential Medicines; June 20-22, 2005; Accra, Ghana. Accessed from internet: June 10, 2008; Available from: http://www.msh.org/SEAM/c…
Adams EJ, Garcia PJ, Garnett GP, Edmunds WJ, Holmes KK.The cost-effectiveness of syndromic management in pharmacies in Lima, Peru. Sexually Transmitted Diseases. 2003 May; 30(5): 379-387
Garcia P, Hughes J, Carcamo C, Holmes KK. Training pharmacy workers in recognition, management, and prevention of STDs: district-randomized controlled trial. Bulletin of the World Health Organization. 2003;81(11):806-814
Combary P, Newman C, Glover K, Muhawenimana A, Janssens M, Babalola S, Fort A, Henry R. Technical Report 7: Study of the effects of technical supervision training on CBD supervisors’ performance in seven regions of Ghana. Chapel Hill (NC): INTRAH (US); 1999 Jan. 89 p. Contract No.: CCP-3072-C-00-5005-00.
De la Torre R. Final version. In: External evaluation of the impact of the Oportunidades program. Cuernavaca, México: Instituto Nacional de Salud Pública, 2005. 68 p.
Luoma M, Jaskiewicz W, McCaffery J, Catotti DN. Dominican Republic performance improvement project evaluation. Chapel Hill, North Carolina: INTRAH. January, 2000. 124p. Basic funding provided by the United States Agency for International Development. Contract No.: CCP-C-00-95-0005-00
Jacobs E, Brambila C, Vernon R. Reproductive health care in the postnatal period in Guatemala. Population Council. August 5, 2002.
León FR, Brambila C, de la Cruz M, Bratt J, García Colindres J, Vásquez B, Morales C. Testing balanced counseling to improve provider-client interaction in Guatemala’s MOH clinics. Population Council, Washington, DC. 2003 October. 36p. Basic funding provided by the US Agency for International Development. FRONTIERS Cooperative Agreement No.: HRN-A-00-98-00012-00. Project No.: 5801 13052.
Kim YM, Putjuk F, Kols A, Basuki E. Improving provider-client communication: reinforcing IPC/C training in Indonesia with self-assessment and peer review. Operations Research Results, 2000;1(6). Published for the United States Agency for International Development (USAID) and the Quality Assurance Project (WAP): Bethesda, Maryland.
Padilla MB, Fort A. Results of the second follow-up study of the Dominican Republic performance improvement project evaluation. Chapel Hill, North Carolina: Intrah, PRIME II Project. November, 2001. 35p. Basic funding provided by the Center for Population, Health and Nutrition, Global Bureau, United States Agency for International Development. Technical Report No.:28. Grant No.: HRN-A-00-99-00022…
Catotti DN. Improving the quality and availability of reproductive health services: humanized care in the Dominican Social Security Institute: a prime performance improvement project. PRIME Fact Sheet. Chapel Hill, North Carolina: intrah. 1- 4.
Quality Assurance Project. Training reinforcement improves family planning counseling and may be cost-effective. Bethesda, Maryland, Center for Human Services, Quality Assurance Project, 2000. 2 pages. (Operations Research Summary|USAID Contract No. HRN-C-00-96-90013), available at http://www.chs-urc.org/pdf//trainingreinforce.pdf, accessed August 4, 2008.
Stanback J, Griffey Brechin SJ, Lynam P, Toroitich-Ruto C, Smith T, and the Kenya Guidelines Update Evaluation Study Group. Final Report: The Effectiveness of National Dissemination of Updated Reproductive Health / Family Planning Guidelines in Kenya. August 2001.
Personal communication from Shams El Arifeen, International Centre for Diarrhoeal Diseases Research, Bangladesh (sarifeen@siriusbb.com; shams@icddrb.org) to Samantha Rowe, Centers for Disease Control and Prevention (say9@cdc.gov) on June 13, 2007, which contained a draft manuscript and supplementary tables of Bangladesh MCE Health Facility Survey Indicators.
El Arifeen S. Section 4: Health Facility Survey. 2000; xxv-xxxiv.
Arifeen SE, Bryce J, Gouws E, Baqui AH, Black RE, Hoque DME, Chowdhury EK, Yunus M, Begum N, Akter T, Siddique A. Quality of care for under-fives in first-level health facilities in one district of Bangladesh. Bulletin of the World Health Organization, 2005; 83: 260-267.
El Arifeen S, Blum LS, Hoque DM, Chowdhury EK, Khan R, Black RE, Victora CG, Bryce J. Integrated Management of Childhood Illness (IMCI) in Bangladesh: early findings from a cluster-randomised study. Lancet 2004; 364: 1595-1602.
Kafle KK, Shrestha N, Karkee SB, Prasad RR, Bhuju GB, Das PL. Intervention studies on rational use of drugs in public and private sector in Nepal. Nepal Medical College Journal. 2005; 7(1): 47-50.
Eltayeb IB, Awad AI, Mohamed-Salih MS, Daffa-Alla MA, Ahmed MB, Ogail MA, Matowe L. Changing the prescribing patterns of sexually transmitted infections in the White Nile Region of Sudan. Sexually Transmitted Infections, 2005; 81(5):426-427.
Awad AI, Eltayeb IB, Baraka OZ. Changing antibiotics prescribing practices in health centers of Khartoum State, Sudan. European Journal of Clinical Pharmacology, 2006; 62(2):135-142.
Coady DP, Filmer DP, Gwatkin DR. PROGRESA for progress: Mexico's Health, Nutrition, and Education Program. Development Outreach. World Bank. May 2005. Available at: http://www1.worldbank.org/devoutreach/may05/article.asp?id=296, accessed Oct 3, 2008
Rivera JA, Rodriguez G, Shamah T, Rosado JL, Casanueva E, Maulen I, Toussaint G, García-Aranda A. Implementation, monitoring, and evaluation of the nutrition component of the Mexican Social Programme (PROGRESA). Food and Nutrition Bulletin, 2000; 21(1): 35-42.
Yellu, FD. Monitoring and supervision of medicines management and some other selected pharmaceutical activities in Ghana. 2005.
Bruce E. Training of chemical sellers - the CareShop approach. Paper presented at: Strategies for Enhancing Access to Medicines Conference on Targeting Improved Access to Essential Medicines June 20-22, 2005; Accra, Ghana. Accessed from internet: Jan 5, 2009; Available from: http://www.msh.org/SEAM/conference2005/pdf/Day1/15_Tr01_Egbert_pres.pdf
Ndomondo-Sigonda M, Mbwasi R, Shirima R, Heltzer N, Clark M. Accredited drug dispensing outlets (ADDOs): improving access to quality drugs and services in rural and peri-urban areas with few or no pharmacies. Presented at: The Second International Conference on Improving Use of Medicines (ICIUM); 2004 March 30 - April 2 [cited 2009 January 5]; Chiang Mai, Thailand. Available at: http://archives.w…
Mbwasi R. Enhancing access to medicines through private and multisector initiatives: the Tanzania experience. Presented at: The Strategies for Enhancing Access to Medicines (SEAM) Conference on Targeting Improved Access to Essential Medicines; 2005 June 20-22 [cited 2009 January 6]; Accra, Ghana. Available at: http://www.msh.org/SEAM/conference2005/pdf/Day1/07_Tr01_Mbwasi_pres.pdf
Osterholt DM, Onikpo F, Lama M, Deming MS, Rowe AK. Improving pneumonia case-management in Benin: a randomized trial of a multi-faceted intervention to support health worker adherence to Integrated Management of Childhood Illness guidelines. Human Resources for Health. 2009;7 (77): 1-13.
Rowe AK, Onikpo F, Lama M, Osterholt DM, Rowe SY, Deming MS. A multifaceted intervention to improve health worker adherence to integrated management of childhood illness guidelines in Benin. American Journal of Public Health. 2009; 99(5): 837-846.
Hernández B, Hernández M, eds. External evaluation of the impact of the Oportunidades program 2004. Volume II, Health. Cuernavaca, México: Instituto Nacional de Salud Pública, 2005. 332 p.
Hernández B, Hernández M, eds. External evaluation of the impact of the Oportunidades program 2004 Volume III, Nutrition. Cuernavaca, México: Instituto Nacional de Salud Pública, 2005. 152 p.
Ouma PO, Van Eijk AM, Hamel MJ, Sikuku E, Odhiambo F, Munguti K, Ayisi JG, Kager PA, Slutsker L. The effect of health care worker training on the use of intermittent preventive treatment for malaria in pregnancy in rural western Kenya. Tropical Medicine and International Health. 2007; 12(8): 1-9.
Carrón JM, Melián MM, León FR. Developing tools of low-cost use to improve the quality of care of rural CBD in Paraguay: final report -- January 1, 1992 - July 31, 1994. Centro Paraguayo de Estudios de Poblacion (CEPEP), Population Council, Latin America and Caribbean Regional Office, USAID. Bureau for Global Programs, Field Support, and Research. Center for Population, Health and Nutrition. Offi…
Arifeen SE, Hoque DME, Akter T, Rahman M, Hoque ME, Begum K, Chowdhury EK, Khan R, Blum LS, Ahmed S, Hossain MA, Siddik A, Begum N, Rahman QS, Haque TM, Billah SM, Islam M, Rumi RA, Law E, Al-Helal ZAM, Baqui AH, Schellenberg J, Adam T, Moulton LH, Habicht JP, Scherpbier RW, Victora CG, Bryce J, Black RE. Effect of the Integrated Management of Childhood Illness strategy on childhood mortality and…
Syhakhang, L. The quality of private pharmacy services in a province of Lao PDR: perceptions, practices and regulatory enforcements. Doctor's Thesis from Karolinska Institutet, Division of International Health (IHCAR), Department of Public Health Sciences, 2002; Available at: http://diss.kib.ki.se/2002/91-7349-357-0/thesis.pdf. Accessed January 29, 2010.
León FR, Brambila C, de la Cruz M, García Colindres J, Morales C, Vásquez B. Providers' compliance with the balanced counseling strategy in Guatemala. Studies in Family Planning. 2005; 36(2): 117-126.
Kols A. Using job aids to improve client provider communication in Indonesia: provider self-assessment and client education. Presentation at the Job Aids Symposium, May 24, 2001, Washington, D.C. [Power point presentation and transcript] available at: http://www.centerdev.org/node/1161, accessed Mar 3, 2010
Carrón JM, Melián MM, León FR. Desarrollando instrumentos de bajo costo para mejorar la calidad de los servicios rurales de planificación familiar: informe final -- Enero 1992 - Diciembre 1993. Asunción, Paraguay: Centro Paraguayo de Estudios de Poblacion (CEPEP), Population Council, 1993. 16p.
INRUD Indonesia. From research to action: the Gunungkidul experience [internet]. [cited 2010 Mar 11] Available from: http://dcc2.bumc.bu.edu/richardl/DPI02/Eng_Pres/S_12c_RDU-%20Gunungkidul%20experience_ENG.ppt
Woods DL. An innovative programme for training in maternal and newborn care. Seminars in Neonatology, 1999;4(3):209-216.
Sunartono, Darminto, Suryawati S, Prawitasari J, Bimo, Santoso B. Impact evaluation of self monitoring of drug use indicators in health facilities. Experiences from Gunungkidul, Indonesia. Poster session presented at: First International Conference on Improving Use of Medicines; 1997 April 1-4 [cited 2010 April 8]; Chiang Mai, Thailand. Available from: http://archives.who.int/icium/icium1997/post…
Dung PH, Chuc NTK, Ross-Degnan D. Improving community drug use focusing on hospital out-patient through peer review and implementation of guidelines for ARI treatment. Presented at the Second International Conference on Improving Use of Medicines, Chiang Mai, Thailand, March 30 - April 2, 2004. available at: http://www.icium.org/icium2004/resources/ppt/O_CH021.ppt, accessed April 9, 2010.
Munawaroh S (INRUD Yogya/Indonesia)., Sunartono H (Sleman District Health Office)., Suryawati S (Deparment of Clinical Pharmacology, Gadjah Mada University, Indonesia). Reducing antibiotic overuse for ARIs with small-group educational intervention. Presented at: The Second International Conference on Improving Use of Medicines; 2004 March 30 - April 2; Chiang Mai, Thailand. Available from: http:/…
Yudatiningsih I (Sleman District Health Office), Sunartono H (Sleman District Health Office), Suryawati S (Center for Clinical Pharmacology and Drug Policy Studies, Gadjah Mada University, Yogyakarta, Indonesia). The importance of feedback to enhance the impact of effective interventions to reduce antibiotics in acute respiratory-tract infection. Presented at: The Second International Conference …
Yudatiningsih I (Sleman District Health Office, Indonesia), Sunartono H (Sleman District Health Office, Indonesia). Long-term impact of an MTP approach to reduce inappropriate use of antibiotics in acute respiratory-tract infection. Presented at The Second International Conference on Improving Use of Medicines; 2004 March 30 - April 2; Chiang Mai, Thailand. Available from: http://www.icium.org/ic…
Kounnavong S, Wahlstrom R, Sisounthone B, Panyanouvong A, Southammavong T. Effectiveness of feedback for improving case management of malaria, diarrhea, and pneumonia: a randomized controlled trial at provincial hospitals in Lao PDR. Paper presented at: Second International Conference on Improving Use of Medicines (ICIUM); March 30 - April 2, 2004; Chiang Mai, Thailand. [cited April 11, 2010]. Av…
Ramarao S, Mir AM. Transforming relationships in Pakistani villages. Quality / Calidad / Qualité. 2004; 15: 20-34.
Ndomondo-Sigonda M, Kowero O, Alphonce E, Hebron Y, Kihinga C, Mbwasi R, Shirima R, Taylor M, Heltzer N, Clark M. Accredited drug dispensing outlets: a novel public-private partnership (an approach to improving access to affordable, high-quality drugs and services in underserved areas). Poster presented at: The Strategies for Enhancing Access to Medicines (SEAM) Conference on Targeting Improved A…
Ndomondo-Sigonda M, Kowero O, Alphonce E, Hebron Y, Mbwasi R, Shirima R, Heltzer N, Clark M. ADDOs: development of standards and a code of ethics. Poster presented at: The Strategies for Enhancing Access to Medicines (SEAM) Conference on Targeting Improved Access to Essential Medicines; 2003 December 10-12 [cited 2011 July 13]; Dar es Salaam, United Republic of Tanzania. Available at: http://www.…
Ndomondo-Sigonda M, Kowero O, Alphonce E, Hebron Y, Kinyawa M, Mauga E, Mbwasi R, Shirima R, Tarimo F, Rovers M, Heltzer N, Clark M. ADDOs: the role of training. Poster presented at: The Strategies for Enhancing Access to Medicines Conference (SEAM) on Targeting Improved Access to Essential Medicines; 2003 December 10-12 [cited 2011 July 13]; Dar es Salaam, United Republic of Tanzania. Available …
Ndomondo-Sigonda M, Kowero O, Alphonce E, Hebron Y, Kinyawa M, Mauga E, Mbwasi R, Smith M, Shirima R, Heltzer N, Clark M. ADDOs: the role of incentives. Poster presented at: The Strategies for Enhancing Access to Medicines (SEAM) Conference on Targeting Improved Access to Essential Medicines; 2003 December 10-12 [cited 2011 July 13]; Dar es Salaam, United Republic of Tanzania. Available at: http:…
Ndomondo-Sigonda M, Chukilizo NB, Kowero O, Alphonce E, Hebron Y, Jamu L, Taylor M, Satapathy D, Mbwasi R, Shirima R. ADDOs: development and implementation of a marketing plan. Poster presented at: The Strategies for Enhancing Access to Medicines (SEAM) Conference on Targeting Improved Access to Essential Medicines; 2003 December 10-12 [cited 2011 July 13]; Dar es Salaam, United Republic of Tanza…
Ndomondo-Sigonda M, Kowero O, Alphonce E, Hebron Y, Mbwasi R, Shirima R, Heltzer N, Clark M. ADDOs: the role of regulation. Poster presented at: The Strategies for Enhancing Access to Medicines (SEAM) Conference on Targeting Improved Access to Essential Medicines; 2003 December 10-12 [cited 2011 July 13]; Dar es Salaam, United Republic of Tanzania. Available at: http://www.msh.org/SEAM/conference…
Mbwasi R. A novel approach for improving retail access to quality drugs and services in rural and peri-urban communities in Tanzania. Presented at: The Strategies for Enhancing Access to Medicines (SEAM) Conference on Targeting Improved Access to Essential Medicines; 2003 December 10-12 [cited 2011 July 13]; Dar es Salaam, United Republic of Tanzania. Available at: http://www.msh.org/SEAM/confere…
Rowe AK, Onikpo F, Lama M, Deming MS. The rise and fall of supervision in a project designed to strengthen supervision of Integrated Management of Childhood Illness in Benin. Health Policy and Planning. 2010; 25(2): 125-134.
Van Eijk AM, Blokland IE, Slutsker L, Odhiambo F, Ayisi JG, Bles HM, Rosen DH, Adazu K, Lindblade KA. Use of intermittent preventive treatment for malaria in pregnancy in a rural area of western Kenya with high coverage of insecticide-treated bed nets. Tropical Medicine and International Health. 2005; 10(11): 1134-1140.
Dung PH, Chuc NTK, Dung NT, Ross-Degnan D. Improving ARI treatment in Vietnam district hospitals through implementation of locally adapted standard treatment guidelines, peer review, and supervision. Draft manuscript. 2005 October. 17 p.
Bello DA, Hassan ZI, Afolaranmi TO, Tagurum YO, Chirdan OO, Zoakah AI. Supportive supervision: an effective intervention in achieving high quality malaria case management at primary health care level in Jos, Nigeria. Annals of African Medicine. 2013;12(4):243-51.
Agha S. The impact of a quality-improvement package on reproductive health services delivered by private providers in Uganda. Studies in Family Planning. 2010; 41(3):205-15.
Bazant E, Sarkar S, Banda J, Kanjipite W, Reinhardt S, Shasulwe H, Mulilo JMC, Kim YM. Effects of a performance and quality improvement intervention on the work in HIV-related care: a quasi-experiemental evaluation in Zambia. Human Resources for Health. 2014;12:73.
Kim YM, Banda J, Hiner C, Tholandi M, Bazant E, Sarkar S, Andrade ASA, Makwala C. Assessing the quality of HIV/AIDS services at military health facilities in Zambia. International Journal of STD & AIDS. 2013; 24:365-70.
Kim YM, Banda J, Kanjipite W, Sarkar S, Bazant E, Hiner C, Tholandi M, Reinhardt S, Njobvu PD, Kols A, Benavides B. Improving performance of Zambia Defence Force antiretroviral therapy providers: evaluation of a standards-based approach. Global Health: Science and Practice. 2013; 1(2):213-27.
Kim YM, Chilila M, Shasulwe H, Banda J, Kanjipite W, Sarkar S, Bazant E, Hiner C, Tholandi M, Reinhardt S, Mulilo JC, Kols A. Evaluation of a quality improvement intervention to prevent mother-to-child transmission of HIV (PMTCT) at Zambia defence force facilities. BMC Health Services Research. 2013; 13:345.
Djibuti M, Gotsadze G, Zoidze A, Mataradze G, Esmail LC, Kohler JC. The role of supportive supervision on immunization program outcome - a randomized field trial from Georgia. BMC International Health and Human Rights. 2009; 9 (Suppl 1):S11
Do M, Agha S. Differences in the quality of reproductive health services provided by private midwives in Uganda. MD: Private Sector Partnerships-One project, Abt Associates Inc. 2009. 24 p. Contract No.: GPO-I-00-04-00007-00.
Do M. Can private sector providers accurately assess the quality of services they provide? Evidence from private midwives in Uganda. Bethesda, MD: Private Sector Partnerships-One project, Abt Associates Inc. 2009. 16 p. Contract No: GPO-I-00-04-00007-00.
El-Sayed H, Martines J, Rakha M, Zekry O, Abdel-Hak M, Abbas H. The effectiveness of the WHO training course on complementary feeding counseling in a primary care setting, Ismailia, Egypt. Journal of Egyptian Public Health Association. 2014; 89(1):1-8.
He P, Yuan Z, Liu Y, Li G, Lv H, Yu J, Harris MF. An evaluation of a tailored intervention on village doctors use of electronic health records. BMC Health Services Research. 2014; 14:217.
Hengameh H, Afsaneh R, Morteza K, Hosein M, Marjan SM, Abbas E. The effect of applying direct observation of procedural skills (DOPS) on nursing students' clinical skills: A randomized clinical trial. Global Journal of Health Science. 2015; 7(7):17-21.
Huaman MA, Araujo-Castillo RV, Soto G, Neyra JM, Quispe JA, Fernandez MF, Mundaca CC, Blazes DL. Impact of two interventions on timeliness and data quality of an electronic disease surveillance system in a resource limited setting (Peru): a prospective evaluation. BMC Medical Informatics and Decision Making. 2009; 9:16
Abt. Association Inc. (Bethesda, MD). Impact of Offering Family Planning and Business Trainings to Private Facilities in Nigeria; 2015. 4 p. The Strengthening Health Outcomes through the Private Sector Project No.: AID-620-LA11-00001
Ugaz J, Leegwater A, Chatterji M, Johnson D, Baruwa S, Toriola M, Kinnan C. Impact of family planning and business trainings on private-sector health care providers in Nigeria. International Perspectives on Sexual and Reproductive Health. 2017; 43(2):TK-TK.
Johnson D, Woodman B, Baruwa S, Toriola M, Chatterji M, Kinnan C, Jackson J, Carmona A. A Census of Private Health Facilities in Six States of Nigeria. Bethesda, MD: Strengthening Health Outcomes through the Private Sector Project, Abt Associates Inc. 2014. 70 p. Cooperative Agreement No.: AID-620-LA-11-00001
Esmail LC, Cohen-Kohler JC, Djibuti M. Human resource management in the Georgian National Immunization Program: a baseline assessment. Human Resources for Health. 2007; 5:20.
Jennings L, Yebadokpo AS, Affo J, Agbogbe M. Antenatal counseling in maternal and newborn care: use of job aids to improve health worker performance and maternal understanding in Benin. BMC Pregnancy Childbirth. 2010;10:75.
Jennings L, Yebadokpo A, Affo J, Agbogbe M. Use of job aids to improve facility-based postnatal counseling and care in rural Benin. Maternal Child Health Journal. 2015;19(3):557-65.
Jennings L. Quality and impact of maternal and newborn care counseling by skilled and lay health providers in Zou/Collines, Benin [dissertation]. [Baltimore]:John Hopkins University. 2009. 200 p.
Kafle KK, Karkee SB, Shrestha N, Prasad RR, Bhuju GB, Das PL, Shrestha AD, Ross-Degnan D. Improving private drug sellers' practices for managing common health problems in Nepal. Journal of Nepal Health Research Council. 2013; 11(24):198-204.
Katepa-Bwalya M, Kankasa C, Babaniyi O, Siziya S. Effect of using HIV and infant feeding counselling cards on the quality of counselling provided to HIV positive mothers: a cluster randomized controlled trial. International Breastfeeding Journal. 2011; 26; 6:13.
Kols A, Kim YM, Bazant E, Necochea E, Banda J, Stender S. A standards-based approach to quality improvement for HIV services at Zambia Defence Force facilities: results and lessons learned. AIDS. 2015; 29 (Suppl 2):S145-53,
Rahnavard Z, Nodeh ZH, Hossein L. Effectiveness of clinical teaching associate model in nursing education: results from a developing county. Contemporary Nurse. 2013; 45 (2): 174-81.
Reynolds HW, Toroitich-Ruto C, Nasution M, Beaston-Blaakman A, Janowitz B. Effectiveness of training supervisors to improve reproductive health quality of care: a cluster-randomized trial in Kenya. Health Policy Planning. 2008; 23(1): 56-66.
Shrestha JR, Manandhar DS, Manandhar SR, Adhikari D, Rai C, Rana H, Poudel M, Pradhan A. Maternal and Neonatal Health Knowledge, Service Quality and Utilization: Findings from a Community Based Quasi-experimental Trial in Arghakhanchi District of Nepal. Journal of Nepal Health Research Council. 2015;13(29):78-83
Villadsen SF, Negussie D, GebreMariam A, Tilahun A, Friis H, Rasch V. Antenatal care strengthening for improved quality of care in Jimma, Ethiopia: an effectiveness study. BMC Public Health. 2015; 15:360
Public Health and Infectious Diseases Research Center (Kathmandu, Nepal). Final evaluation of the partnership for maternal and neonatal health project in Arghakhanchi and Kapilbastu districts, Nepal. 2013, p.23. Cooperative Agreement No.: GHN-A-00-09-00019-00. Supported by USAID
Cohen J, Fink G, Maloney K, Berg K, Jordan M, Svoronos T, Aber F, Dickens W. Introducing rapid diagnostic tests for malaria to drug shops in Uganda: a cluster-randomized controlled trial. Bulletin of the World Health Organization. 2015; 93(3): 142-151.
Cohen J, Fink G, Berg K, Aber F, Jordan M, Maloney K, Dickens W. Feasibility of distributing rapid diagnostic tests for malaria in the retail sector: evidence from an implementation study in Uganda. PLoS One. 2012; 7(11): e48296.
Jain A, RamaRao S, Kim J, Costello M. Evaluation of an intervention to improve quality of care in family planning programme in the Philippines. Journal of Biosocial Science. 2012; 44(1):27-41.
Kangwana BP, Kedenge SV, Noor AM, Alegana VA, Nyandigisi AJ, Pandit J, Fegan GW, Todd JE, Snow RW, Goodman CA. The effect of an anti-malarial subsidy programme on the quality of service provision of artemisinin-based combination therapy in Kenya: a cluster-randomized, controlled trial. Malaria Journal. 2013; 12:81
Kangwana BP, Kedenge SV, Noor AM, Alegana VA, Nyandigisi AJ, Pandit J, Fegan GW, Todd JE, Brooker S, Snow RW, Goodman CA. The impact of retail-sector delivery of artemether-lumefantrine on malaria treatment of children under five in Kenya: a cluster randomized controlled trial. PLoS Medicine. 2011; 8(5):e1000437.
Lourenço C, Kandula D, Haidula L, Ward A, Cohen JM. Strengthening malaria diagnosis and appropriate treatment in Namibia: a test of case management training interventions in Kavango Region. Malaria Journal. 2014; 13:508.
Maloney K, Ward A, Krenz B, Petty N, Bryson L, Dolkart C, Visser T, Le Menach A, Scott VK, Cohen JM, Mtumbuka E, Mkude S. Expanding access to parasite-based malaria diagnosis through retail drug shops in Tanzania: evidence from a randomized trial and implications for treatment. Malaria Journal. 2017; 16(1):6.
Maloney K, Ward A, Krenz B, Dolkart CF, Bryson L, Le Menach A, Cohen JM, Mtumbuka E, Mkude S. Malaria testing and treatment in Tanzania after introduction of rapid diagnostic tests in accredited drug dispensing outlets. Poster presented at American Society of Tropical Medicine and Hygiene (ASTMH) 63rd Annual Meeting; 2014, Nov 02 - 06, 2014; New Orleans, Louisiana.
Ward A, Krenz B, Maloney K, Dolkart CF, Le Menach A, Cohen JM, Mtumbuka E, Mkude S. Drug shop dispensers demonstrate high performance in malaria RDT administration and safety in ADDOs in Tanzania. Poster presented at American Society of Tropical Medicine and Hygiene (ASTMH) 63rd Annual Meeting; 2014, Nov 02 - 06, 2014; New Orleans, Louisiana.
Simwaka BN, Theobald S, Willets A, Salaniponi FM, Nkhonjera P, Bello G, Squire SB. Acceptability and effectiveness of the storekeeper-based TB referral system for TB suspects in sub-districts of Lilongwe in Malawi. PLoS One. 2012;7(9): e39746.
Villadsen SF, Tersbøl BP, Negussie D, GebreMariam A, Tilahun A, Friis H, Rasch V. Antenatal care strengthening in Jimma, Ethiopia: a mixed-method needs assessment. Journal of Environmental and Public Health. 2014; 2014:945164
Ateudjieu J, Stoll B, Nguefack-Tsague G, Tchangou C, Genton B. Vaccines safety; effect of supervision or SMS on reporting rates of adverse events following immunization (AEFI) with meningitis vaccine (MenAfriVac): a randomized controlled trial. Vaccine. 2014; 32 (43): 5662-8.
D'Acremont V, Kahama-Maro J, Swai N, Mtasiwa D, Genton B, Lengeler C. Reduction of anti-malarial consumption after rapid diagnostic tests implementation in Dar es Salaam: a before-after and cluster randomized controlled study. Malaria Journal. 2011; 10:107.
D'Acremont V. Massive reduction of antimalarial prescriptions during programmatic implementation of Rapid Diagnostic Test in Dar es Salaam, Tanzania. Paper presented at the 6th European Congress on Tropical Medicine and International Health. 2009 Sept 6-10; Verona, Italy.
DeRenzi B, Findlater L, Payne J, Birnbaum B, Mangilima J, Parikh T, Borriello G, Lesh N. Improving community health worker performance through automated SMS. Paper presented at: ACM 2012. Proceedings of the Fifth International Conference on Information and Communication Technologies and Development: 2012 Mar 12-15; Atlanta, GA.
Kyabayinze DJ, Asiimwe C, Nakanjako D, Nabakooza J, Counihan H, Tibenderana JK. Use of RDTs to improve malaria diagnosis and fever case management at primary health care facilities in Uganda. Malaria Journal. 2010; 9:200
Mengistu B, Karim AM, Eniyew A, Yitabrek A, Eniyew A, Tsegaye S, Muluye F, Tesfaye H, Demeke B, Marsh DR. Effect of performance review and clinical mentoring meetings (PRCMM) on recording of community case management by health extension workers in Ethiopia. Ethiopian Medical Journal. 2014; 52 Suppl 3:73-81.
Thiam S, Thior M, Faye B, Ndiop M, Diouf ML, Diouf MB, Diallo I, Fall FB, Ndiaye JL, Albertini A, Lee E, Jorgensen P, Gaye O, Bell D. Major reduction in anti-malarial drug consumption in Senegal after nation-wide introduction of malaria rapid diagnostic tests. PLoS One. 2011; 6(4):e18419.
Kedenge SV, Kangwana BP, Waweru EW, Nyandigisi AJ, Pandit J, Brooker SJ, Snow RW, Goodman CA. Understanding the impact of subsidizing artemisinin-based combination therapies (ACTs) in the retail sector--results from focus group discussions in rural Kenya. PLoS One. 2013; 8(1):e54371.
Kangwana BP, Goodman CA, Fegan GW, Noor AM, Nyandigisi AJ, Akhwale WS, Pandit J, Snow RW. The impact of retail-sector delivery of artemether-lumefantrine on effective malaria treatment of children under five in Kenya. Trial Protocol: supporting information from PubID 2875 (Kangwana BP et al. PLoS Medicine. 2011; 8(5):e1000437).
Asiimwe C, Kyabayinze DJ, Kyalisiima Z, Nabakooza J, Bajabaite M, Counihan H, Tibenderana JK. Early experiences on the feasibility, acceptability, and use of malaria rapid diagnostic tests at peripheral health centres in Uganda-insights into some barriers and facilitators. Implementation Science. 2012; 7:5.
Kyabayinze DJ, Asiimwe C, Nakanjako D, Nabakooza J, Bajabaite M, Strachan C, Tibenderana JK, Van Geetruyden JP. Programme level implementation of malaria rapid diagnostic tests (RDTs) use: outcomes and cost of training health workers at lower level health care facilities in Uganda. BMC Public Health. 2012; 12:291.
D'Acremont V. Understanding and improving malaria diagnosis in health facilities in Dar es Salaam, Tanzania [dissertation]. [Basel]: University of Basel; 2010. p. 150.
Yukich J, D'Acremont V, Kahama J, Swai N, Lengeler C. Cost savings with rapid diagnostic tests for malaria in low-transmission areas: evidence from Dar es Salaam, Tanzania. The American Journal of Tropical Medicine and Hygiene. 2010; 83(1):61-8.
Rambaud-Althaus C, Shao A, Samaka J, Swai N, Perri S, Kahama-Maro J, Mitchell M, D'Acremont V, Genton B. Performance of health workers using an electronic algorithm for the management of childhood illness in Tanzania: a pilot implementation study. The American Journal of Tropical Medicine and Hygiene. 2017; 96(1):249-257.
Shao AF, Rambaud-Althaus C, Samaka J, Faustine AF, Perri-Moore S, Swai N, Kahama-Maro J, Mitchell M, Genton B, D'Acremont V. New algorithm for managing childhood illness using mobile technology (ALMANACH): a controlled non-inferiority study on clinical outcome and antibiotic use in Tanzania. PLoS One. 2015;10(7):e0132316.
Shao AF, Rambaud-Althaus C, Swai N, Kahama-Maro J, Genton B, D'Acremont V, Pfeiffer C. Can smartphones and tablets improve the management of childhood illness in Tanzania? A qualitative study from a primary health care worker's perspective. BMC Health Services Research. 2015; 15:135.
Cruz C, de la Torre R, Velazquez C. [External evaluation of the impact of the Oportunidades program]. Evaluación externa de impacto del Programa Oportunidades 2001-2006, Cuernavaca, México: Instituto Nacional de Salud Pública, 2006. 92 p.
Rowe AK, Osterholt DM, Kouamé J, Piercefield E, Herman KM, Onikpo F, Lama M, Deming MS. Trends in health worker performance after implementing the Integrated Management of Childhood Illness strategy in Benin. Tropical Medicine and International Health. 2012;17(4):438-46.
Hoque DME, Arifeen SE, Rahman M, Chowdhury EK, Haque TW, Begum K, Hossain MA, Akter T, Haque F, Anwar T, Billah SM, Rahman AE, Huque MH, Christou A, Baqui AH, Bryce J, Black RE. Improving and sustaining quality of child health care through IMCI training and supervision: experience from rural Bangladesh. Health Policy and Planning. 2014; 29(6):753-62.
Bryce J, Victora CG, Habicht JP, Vaughan JP, Black RE. The multi-country evaluation of the integrated management of childhood illness strategy: lessons for the evaluation of public health interventions. American Journal of Public Health. 2004; 94(3):406-15.
Parker SW, Teruel GM. Randomization and social program evaluation: The case of Progresa. The Annals of the American Academy of Political and Social Science. 2005; 599:199-217.
Kitutu FE, Kalyango JN, Mayora C, Selling KE, Peterson S, Wamani H. Integrated community case management by drug sellers influences appropriate treatment of pediatric febrile illness in south western Uganda; a quasi-experimental study. Malaria Journal. 2017; 16(425).
Kitutu FE. Effect of WHO/UNICEF iCCM innovation on drug shop pediatric fever management in South Western Uganda. Paper presented at: 64th Annual Meeting of American Society of Tropical Medicine and Hygiene; 2015 Oct 25-29; Philadelphia, PA.
Kitutu FE, Mayora C, Johansoon EW, Peterson S, Wamani H, Bidgeli M, Shroff ZC. Health system effects of implementing integrated community case management (iCCM) intervention in private retail drug shops in South Western Uganda: a qualitative study. BMJ Global Health. 2017; 2:(Suppl 3): e000334.
Ugaz J, Leegwater A, Chatterji M, Johnson D, Baruwa S, Toriola M, Kinnan C, Keeley R, Iroko A. Impact of family planning and business trainings on private sector health providers: Evidence from a randomized experiment in Nigeria. Bethesda (MD): Strengthening Health Outcomes through the Private Sector Project, Abt Associates Inc; 2015. 52 p. Supported by USAID. Cooperative Agreement no.: AID-620-L…
Okawa S, Hodgson A, Shibanuma A, Kikuchi K, Asare GQ, Ansah E, Gyapong M, Owusu-Agyei S, Oduro A, Yasuoka J, Nanishi K, Jimba M, Ghana EMBRACE Implementation Research Team. Impact of the EMBRACE intervention package on better uptake of maternal newborn health services in Ghana. Poster presented at: Fourth Global Symposium on Health Systems Research; 2016 Nov 14-18; Vancouver, BC.
Kikuchi K, Ansah E, Okawa S, Shibanuma A, Gyapong M, Owusu-Agyei S, Oduro A, Quansah-Asare G, Hodgson A, Jimba M; Ghana EMBRACE Implementation Research Project. Ghana's Ensure Mothers and Babies Regular Access to Care (EMBRACE) program: study protocol for a cluster randomized controlled trial. Trials. 2015; 16:22.
Okawa S, Gyapong M, Leslie HH, Shibanuma A, Kikuchi K, Yeji F, Tawiah C, Addei S, Nanishi K, Oduro A, Owusu-Agei S, Ansah EK, Asare GQ, Yasuoka J, Hodgson A, Jimba M, Ghana EMBRACE Implementation Research Project Team. Effect of continuum-of-care intervention package on improving contacts and quality of maternal and newborn health care in Ghana: a cluster randomized controlled trial. Forthcoming.…
Evans C. Integration of care for mothers and babies at birth to prevent and manage PPH and birth asphyxia: a facility based approach to improving care. Paper presented at: Global Maternal Newborn Health Conference; 2015 Oct 19; Mexico City, Mexico.
Wattal C, Goel N, Khanna S, Byotra SP, Laxminarayan R, Easton A. Impact of informational feedback to clinicians on antibiotic-prescribing rates in a tertiary care hospital in Delhi. Indian Journal of Medical Microbiology. 2015; 33(2):255-9.
Evans C. Training frontline health workers in Uganda saving lives at birth: study plan Version 2. Baltimore (MD): Jhpiego; 2013 Dec. 29 p. IRB no.: 5383.
